# Supplementary material for: Mouse genotypes drive the liver and adrenal gland clocks
Source: Sci Rep. 2016 Aug 18;6:31955. doi: 10.1038/srep31955 (PMC4989183; doi:10.1038/srep31955)
Supplement: Supplementary Table S1 [file srep31955-s1.xls]

## Sheet: Sheet1
	Func	Gene	ExonicFunc	AAChange	Conserved	SegDup	dbSNP128	Chr	Start	End	Ref	Obs	Het.Hom	Sample
40080	intergenic	NONE(dist=NONE),Insr(dist=11438)			363;Name=lod=53	0.9		chr8	3139484	3139484	T	G	het	129Pas
40081	UTR3	Insr				NA	rs47168752	chr8	3154030	3154030	C	T	het	129Pas
40082	UTR3	Insr				NA		chr8	3154095	3154095	G	A	het	129Pas
40083	UTR3	Insr				NA		chr8	3155626	3155626	A	T	het	129Pas
40084	UTR3	Insr				NA	rs48453835	chr8	3155632	3155632	G	A	het	129Pas
40085	intronic	Insr				NA	rs46060310	chr8	3158600	3158600	G	A	het	129Pas
40086	intronic	Insr				NA	rs45869427	chr8	3158849	3158849	C	A	het	129Pas
40087	exonic	Insr	synonymous SNV	NM_010568:c.T3585C:p.P1195P		NA	rs33116026	chr8	3159497	3159497	A	G	het	129Pas
40088	intronic	Insr				NA	rs33457985	chr8	3159666	3159666	A	T	het	129Pas
40089	intronic	Insr				NA	rs33895840	chr8	3159716	3159716	T	C	het	129Pas
40090	intronic	Insr				NA	rs33413901	chr8	3161825	3161825	T	G	het	129Pas
40091	intronic	Insr				NA	rs33263672	chr8	3169589	3169589	G	A	het	129Pas
40092	intronic	Insr				NA	rs52013399	chr8	3169949	3169949	T	G	het	129Pas
40093	exonic	Insr	synonymous SNV	NM_010568:c.T2544C:p.T848T	357;Name=lod=49	NA	rs32763325	chr8	3173588	3173588	A	G	het	129Pas
40094	intronic	Insr				NA	rs49331496	chr8	3174574	3174574	T	C	het	129Pas
40095	intronic	Insr				NA	rs32656305	chr8	3189019	3189019	T	C	het	129Pas
40096	exonic	Insr	synonymous SNV	NM_010568:c.A1992G:p.Q664Q	492;Name=lod=242	NA	rs3701395	chr8	3189168	3189168	T	C	het	129Pas
40097	intronic	Insr				NA	rs33510939	chr8	3192462	3192462	G	A	het	129Pas
40098	intronic	Insr				NA	rs33399184	chr8	3192470	3192470	C	G	het	129Pas
40099	exonic	Insr	synonymous SNV	NM_010568:c.G1815T:p.R605R	542;Name=lod=434	NA	rs33248778	chr8	3192598	3192598	C	A	het	129Pas
40100	exonic	Insr	synonymous SNV	NM_010568:c.C1536T:p.I512I	510;Name=lod=299	NA		chr8	3194869	3194869	G	A	het	129Pas
40101	intronic	Insr				NA	rs52278537	chr8	3203089	3203089	G	A	het	129Pas
40102	intronic	Insr				NA	rs32750789	chr8	3211369	3211369	C	T	het	129Pas
40103	exonic	Insr	synonymous SNV	NM_010568:c.T927C:p.N309N	546;Name=lod=455	NA	rs32803894	chr8	3211426	3211426	A	G	het	129Pas
40104	intronic	Insr				NA	rs46615627	chr8	3279012	3279012	T	C	het	129Pas
1768	intergenic	9430031J16Rik(dist=26242),Irs1(dist=935212)				NA	rs47191583	chr1	81294468	81294468	A	G	het	129Pas
1769	intergenic	9430031J16Rik(dist=470831),Irs1(dist=490623)			507;Name=lod=287	NA	rs32968907	chr1	81739057	81739057	G	A	het	129Pas
1770	intergenic	9430031J16Rik(dist=471000),Irs1(dist=490454)			453;Name=lod=153	NA	rs32968319	chr1	81739226	81739226	T	C	het	129Pas
1771	intergenic	9430031J16Rik(dist=471141),Irs1(dist=490313)			281;Name=lod=20	NA	rs30864432	chr1	81739367	81739367	A	G	het	129Pas
1772	intergenic	9430031J16Rik(dist=471247),Irs1(dist=490207)				NA	rs30621260	chr1	81739473	81739473	A	G	het	129Pas
40790	exonic	Irs2	nonsynonymous SNV	NM_001081212:c.T590G:p.V197G	637;Name=lod=1342	NA		chr8	11007841	11007841	A	C	het	129Pas	PTBi domain for peptide binding, near phosphoinositide binding site
35771	intronic	Igf1r				NA	rs31637427	chr7	75352072	75352072	G	A	het	129Pas
45464	intronic	Gab1				NA	rs46982441	chr8	83403406	83403406	A	C	het	129Pas
45465	intronic	Gab1				NA	rs47709242	chr8	83403414	83403414	A	C	het	129Pas
45466	UTR5	Gab1				NA	rs48439938	chr8	83403587	83403587	A	G	het	129Pas
71118	intronic	Cbln3				NA	rs30365083	chr14	56502727	56502727	C	T	het	129Pas
77101	intergenic	5330426P16Rik(dist=50714),Cblb(dist=1248062)				NA		chr16	50783600	50783600	G	T	hom	129Pas
77102	intergenic	5330426P16Rik(dist=630573),Cblb(dist=668203)			760;Name=lod=5718	0.96	rs49079821	chr16	51363459	51363459	G	C	hom	129Pas
77103	intergenic	5330426P16Rik(dist=630589),Cblb(dist=668187)			760;Name=lod=5718	0.96	rs4186644	chr16	51363475	51363475	G	T	hom	129Pas
81834	intergenic	Cbln2(dist=755675),Socs6(dist=1393922)				NA	rs45846649	chr18	87643350	87643350	T	G	het	129Pas
81835	intergenic	Cbln2(dist=755684),Socs6(dist=1393913)				NA	rs47327955	chr18	87643359	87643359	A	C	het	129Pas
81836	intergenic	Cbln2(dist=755714),Socs6(dist=1393883)				NA	rs51666371	chr18	87643389	87643389	C	G	het	129Pas
81837	intergenic	Cbln2(dist=755754),Socs6(dist=1393843)			409;Name=lod=91	NA	rs50160663	chr18	87643429	87643429	G	T	het	129Pas
81838	intergenic	Cbln2(dist=755775),Socs6(dist=1393822)			409;Name=lod=91	NA	rs50076630	chr18	87643450	87643450	A	T	het	129Pas
81839	intergenic	Cbln2(dist=755826),Socs6(dist=1393771)				NA	rs45672680	chr18	87643501	87643501	C	T	het	129Pas
81840	intergenic	Cbln2(dist=755852),Socs6(dist=1393745)				NA		chr18	87643527	87643527	A	T	het	129Pas
81841	intergenic	Cbln2(dist=755996),Socs6(dist=1393601)			461;Name=lod=167	NA		chr18	87643671	87643671	G	C	het	129Pas
81842	intergenic	Cbln2(dist=756004),Socs6(dist=1393593)			461;Name=lod=167	NA		chr18	87643679	87643679	T	C	het	129Pas
81843	intergenic	Cbln2(dist=756260),Socs6(dist=1393337)			580;Name=lod=679	NA		chr18	87643935	87643935	T	C	het	129Pas
81844	intergenic	Cbln2(dist=756298),Socs6(dist=1393299)			580;Name=lod=679	NA		chr18	87643973	87643973	C	T	het	129Pas
81845	intergenic	Cbln2(dist=756353),Socs6(dist=1393244)				NA		chr18	87644028	87644028	G	A	het	129Pas
81846	intergenic	Cbln2(dist=1133714),Socs6(dist=1015883)			513;Name=lod=308	NA	rs30268744	chr18	88021389	88021389	G	T	het	129Pas
7760	intronic	Ptpn14				NA	rs31139130	chr1	191646388	191646388	T	C	het	129Pas
7761	intronic	Ptpn14				NA	rs31677524	chr1	191646400	191646400	G	A	het	129Pas
7762	intronic	Ptpn14				NA	rs32577224	chr1	191646606	191646606	C	T	het	129Pas
7763	intronic	Ptpn14				NA		chr1	191649000	191649000	G	T	het	129Pas
7764	intronic	Ptpn14				NA		chr1	191649014	191649014	A	G	het	129Pas
7765	intronic	Ptpn14				NA		chr1	191649094	191649094	T	A	het	129Pas
7766	intronic	Ptpn14				NA		chr1	191649172	191649172	A	G	het	129Pas
7767	intronic	Ptpn14				NA	rs31062069	chr1	191659978	191659978	A	C	het	129Pas
7768	intronic	Ptpn14				NA	rs32496949	chr1	191663301	191663301	G	A	het	129Pas
7769	intronic	Ptpn14				NA	rs31470962	chr1	191664214	191664214	C	T	het	129Pas
7770	intronic	Ptpn14				NA	rs30747490	chr1	191664226	191664226	C	G	het	129Pas
7771	exonic	Ptpn14	synonymous SNV	NM_008976:c.T954C:p.I318I	424;Name=lod=109	NA	rs32779813	chr1	191667065	191667065	T	C	het	129Pas
7772	intronic	Ptpn14				NA	rs31929012	chr1	191673832	191673832	C	T	het	129Pas
7773	exonic	Ptpn14	synonymous SNV	NM_008976:c.T1200C:p.S400S	485;Name=lod=223	NA	rs31663199	chr1	191674036	191674036	T	C	het	129Pas
7774	exonic	Ptpn14	synonymous SNV	NM_008976:c.C1212T:p.I404I	485;Name=lod=223	NA	rs31328492	chr1	191674048	191674048	C	T	het	129Pas
7775	exonic	Ptpn14	synonymous SNV	NM_008976:c.A1602T:p.S534S		NA	rs30941825	chr1	191674438	191674438	A	T	het	129Pas
7776	exonic	Ptpn14	synonymous SNV	NM_008976:c.T1884C:p.L628L		NA	rs13476298	chr1	191674720	191674720	T	C	het	129Pas
7777	exonic	Ptpn14	synonymous SNV	NM_008976:c.C2655T:p.D885D		NA	rs31913292	chr1	191678908	191678908	C	T	het	129Pas
7778	exonic	Ptpn14	nonsynonymous SNV	NM_008976:c.A2660G:p.H887R		NA	rs30603860	chr1	191678913	191678913	A	G	het	129Pas	Function unkown
7779	exonic	Ptpn14	synonymous SNV	NM_008976:c.T2805C:p.N935N		NA	rs30800022	chr1	191680623	191680623	T	C	het	129Pas
7780	exonic	Ptpn14	synonymous SNV	NM_008976:c.C2841T:p.Y947Y	484;Name=lod=221	NA	rs31401910	chr1	191680659	191680659	C	T	het	129Pas
7781	intronic	Ptpn14				NA	rs33022079	chr1	191684221	191684221	G	A	het	129Pas
21640	intronic	Ptpn13				NA		chr5	103983708	103983708	C	T	het	C57BL6
24637	exonic	Ptpn13	synonymous SNV	NM_011204:c.A6312G:p.A2104A		NA	rs32018455	chr5	104015734	104015734	A	G	het	129Pas
24638	intronic	Ptpn13				NA	rs32013106	chr5	104023613	104023613	C	T	het	129Pas
24639	UTR3	Ptpn13				NA	rs4225385	chr5	104026898	104026898	G	A	het	129Pas
24635	exonic	Mapk10	nonsynonymous SNV	NM_001081567:c.C1370T:p.A457V	634;Name=lod=1288	NA	rs36844177	chr5	103342229	103342229	G	A	het	129Pas	Function unkown
24636	exonic	Mapk10	synonymous SNV	NM_001081567:c.C249T:p.D83D	543;Name=lod=443	NA	rs29580930	chr5	103425720	103425720	G	A	het	129Pas
66248	intronic	Mapk1ip1l				NA		chr14	47928218	47928218	C	T	het	C57BL6
67852	intronic	Mapk1ip1l				NA	rs30334123	chr14	47928152	47928152	A	G	hom	129Pas
67853	intronic	Mapk1ip1l				NA	rs31459663	chr14	47929995	47929995	C	T	hom	129Pas
67854	exonic	Mapk1ip1l	synonymous SNV	NM_178684:c.A618G:p.A206A	593;Name=lod=792	NA	rs30223877	chr14	47930689	47930689	A	G	hom	129Pas
67855	intronic	Mapk1ip1l				NA	rs31178022	chr14	47930814	47930814	G	A	hom	129Pas
67856	intronic	Mapk1ip1l				NA	rs30865855	chr14	47939019	47939019	C	G	hom	129Pas
67857	UTR3	Mapk1ip1l			400;Name=lod=82	NA	rs49698977	chr14	47939242	47939242	A	G	hom	129Pas
67858	UTR3	Mapk1ip1l				NA	rs48757658	chr14	47939287	47939287	G	A	hom	129Pas
74934	intronic	Mapk12				NA	rs32049422	chr15	88962852	88962852	C	A	hom	129Pas
74935	exonic	Mapk12	synonymous SNV	NM_013871:c.C88T:p.L30L	441;Name=lod=133	NA		chr15	88970815	88970815	G	A	hom	129Pas
66735	intronic	Mapk8				NA	rs30311896	chr14	34195569	34195569	C	A	hom	129Pas
66736	intronic	Mapk8				NA	rs30947095	chr14	34196854	34196854	G	A	hom	129Pas
66737	intronic	Mapk8			256;Name=lod=15	NA	rs30887874	chr14	34197155	34197155	A	G	hom	129Pas
66738	intronic	Mapk8				NA	rs30887682	chr14	34197173	34197173	A	T	hom	129Pas
66739	intronic	Mapk8				NA	rs31294678	chr14	34199692	34199692	A	C	hom	129Pas
66740	intronic	Mapk8				NA	rs30705217	chr14	34199733	34199733	T	C	hom	129Pas
66741	intronic	Mapk8				NA	rs31286939	chr14	34201960	34201960	G	C	hom	129Pas
66742	intronic	Mapk8				NA	rs48374373	chr14	34201965	34201965	G	A	hom	129Pas
66743	intronic	Mapk8			457;Name=lod=160	NA	rs30838878	chr14	34203633	34203633	G	A	hom	129Pas
66744	intronic	Mapk8				NA	rs31116361	chr14	34203695	34203695	C	T	hom	129Pas
66745	intronic	Mapk8				NA	rs30200957	chr14	34221148	34221148	A	T	hom	129Pas
66746	intronic	Mapk8			578;Name=lod=663	NA	rs52257125	chr14	34221380	34221380	A	G	hom	129Pas
66747	intronic	Mapk8				NA	rs30661517	chr14	34224017	34224017	G	A	hom	129Pas
66748	intergenic	Mapk8(dist=49895),Ptpn20(dist=92217)				NA	rs48336385	chr14	34310239	34310239	A	G	hom	129Pas
66749	intergenic	Mapk8(dist=49959),Ptpn20(dist=92153)				NA	rs50403446	chr14	34310303	34310303	G	C	hom	129Pas
66750	intergenic	Mapk8(dist=49966),Ptpn20(dist=92146)				NA	rs46989876	chr14	34310310	34310310	A	G	hom	129Pas
66751	intergenic	Mapk8(dist=50145),Ptpn20(dist=91967)				NA	rs30768130	chr14	34310489	34310489	G	A	hom	129Pas
66752	intergenic	Mapk8(dist=53638),Ptpn20(dist=88474)				NA	rs48470554	chr14	34313982	34313982	C	T	hom	129Pas
66753	intergenic	Mapk8(dist=53765),Ptpn20(dist=88347)				NA		chr14	34314109	34314109	G	A	hom	129Pas
66754	intergenic	Mapk8(dist=53775),Ptpn20(dist=88337)				NA	rs46842825	chr14	34314119	34314119	C	T	hom	129Pas
66755	intergenic	Mapk8(dist=54026),Ptpn20(dist=88086)				NA	rs30804114	chr14	34314370	34314370	A	C	hom	129Pas
66756	intergenic	Mapk8(dist=55686),Ptpn20(dist=86426)				NA	rs49355859	chr14	34316030	34316030	T	C	hom	129Pas
66757	intergenic	Mapk8(dist=55704),Ptpn20(dist=86408)				NA	rs50092020	chr14	34316048	34316048	C	T	hom	129Pas
66758	intergenic	Mapk8(dist=55752),Ptpn20(dist=86360)				NA	rs45785036	chr14	34316096	34316096	T	C	hom	129Pas
66759	intergenic	Mapk8(dist=55792),Ptpn20(dist=86320)				NA	rs46955571	chr14	34316136	34316136	T	C	hom	129Pas
66760	intergenic	Mapk8(dist=55857),Ptpn20(dist=86255)				NA	rs51436122	chr14	34316201	34316201	C	G	hom	129Pas
66761	intergenic	Mapk8(dist=55867),Ptpn20(dist=86245)				NA	rs47949745	chr14	34316211	34316211	A	G	hom	129Pas
66762	intergenic	Mapk8(dist=55922),Ptpn20(dist=86190)				NA	rs50259475	chr14	34316266	34316266	A	G	hom	129Pas
66763	intergenic	Mapk8(dist=55976),Ptpn20(dist=86136)				NA	rs49616397	chr14	34316320	34316320	T	C	hom	129Pas
66764	intergenic	Mapk8(dist=56090),Ptpn20(dist=86022)				NA	rs49878626	chr14	34316434	34316434	A	G	hom	129Pas
66765	intergenic	Mapk8(dist=56432),Ptpn20(dist=85680)				NA	rs47421595	chr14	34316776	34316776	C	T	hom	129Pas
66766	intergenic	Mapk8(dist=56473),Ptpn20(dist=85639)				NA		chr14	34316817	34316817	G	C	hom	129Pas
66767	intergenic	Mapk8(dist=56515),Ptpn20(dist=85597)				NA	rs45742001	chr14	34316859	34316859	C	T	hom	129Pas
66768	intergenic	Mapk8(dist=57337),Ptpn20(dist=84775)				NA	rs45853646	chr14	34317681	34317681	A	G	hom	129Pas
66769	intergenic	Mapk8(dist=58167),Ptpn20(dist=83945)				NA	rs51705720	chr14	34318511	34318511	T	C	hom	129Pas
66770	intergenic	Mapk8(dist=58227),Ptpn20(dist=83885)				NA	rs30735319	chr14	34318571	34318571	A	G	hom	129Pas
66771	intergenic	Mapk8(dist=58537),Ptpn20(dist=83575)				NA	rs47135701	chr14	34318881	34318881	A	G	hom	129Pas
66772	intergenic	Mapk8(dist=58704),Ptpn20(dist=83408)				NA	rs51440760	chr14	34319048	34319048	T	C	hom	129Pas
66773	intergenic	Mapk8(dist=58952),Ptpn20(dist=83160)				NA	rs45701811	chr14	34319296	34319296	G	A	hom	129Pas
66774	intergenic	Mapk8(dist=59007),Ptpn20(dist=83105)				NA	rs51410367	chr14	34319351	34319351	A	G	hom	129Pas
66775	intergenic	Mapk8(dist=59028),Ptpn20(dist=83084)				NA	rs49212976	chr14	34319372	34319372	T	C	hom	129Pas
66776	intergenic	Mapk8(dist=60538),Ptpn20(dist=81574)				NA	rs51604650	chr14	34320882	34320882	T	G	hom	129Pas
74979	intronic	Mapk8ip2				NA		chr15	89284865	89284865	C	T	hom	129Pas
8493	intronic	Abl1				NA		chr2	31546180	31546180	G	A	het	129Pas
66010	intergenic	Slc30a5(dist=75955),Pik3r1(dist=771381)			635;Name=lod=1307	NA		chr13	101679337	101679337	T	C	het	129Pas
66011	intergenic	Slc30a5(dist=75984),Pik3r1(dist=771352)			635;Name=lod=1307	NA		chr13	101679366	101679366	C	T	het	129Pas
66012	intergenic	Slc30a5(dist=76007),Pik3r1(dist=771329)			635;Name=lod=1307	NA		chr13	101679389	101679389	T	C	het	129Pas
66013	intergenic	Slc30a5(dist=76033),Pik3r1(dist=771303)			635;Name=lod=1307	NA		chr13	101679415	101679415	T	G	het	129Pas
26628	intronic	Rac1				NA	rs48441463	chr5	144275749	144275749	A	G	het	129Pas
259	intronic	Cdc42bpa			330;Name=lod=36	NA		chr1	181999610	181999610	C	T	het	C57BL6
260	intronic	Cdc42bpa			330;Name=lod=36	NA		chr1	181999616	181999616	T	C	het	C57BL6
7544	intronic	Cdc42bpa				NA	rs32670032	chr1	181970150	181970150	T	A	het	129Pas
7545	intronic	Cdc42bpa				NA	rs32668729	chr1	181970809	181970809	C	T	het	129Pas
7546	intronic	Cdc42bpa				NA	rs31896197	chr1	181970967	181970967	C	T	het	129Pas
7547	intronic	Cdc42bpa				NA	rs46959187	chr1	181991878	181991878	A	G	het	129Pas
7548	exonic	Cdc42bpa	nonsynonymous SNV	NM_001033285:c.G1562A:p.R521Q	502;Name=lod=272	NA		chr1	182014551	182014551	G	A	het	129Pas	Function unkown
7549	intronic	Cdc42bpa				NA	rs31871376	chr1	182039481	182039481	A	C	het	129Pas
7550	intronic	Cdc42bpa				NA	rs30820997	chr1	182047706	182047706	A	T	het	129Pas
7551	intronic	Cdc42bpa			573;Name=lod=629	NA		chr1	182047771	182047771	A	T	het	129Pas
7552	intronic	Cdc42bpa				NA	rs32468829	chr1	182054107	182054107	G	A	het	129Pas
7553	intronic	Cdc42bpa			555;Name=lod=509	NA	rs32674649	chr1	182066749	182066749	G	A	het	129Pas
56032	exonic	Cdc42se2	nonsynonymous SNV	NM_178626:c.C128T:p.S43F	447;Name=lod=143	NA		chr11	54537104	54537104	G	A	het	129Pas	Near GTPase interaction site
56033	UTR5	Cdc42se2				NA	rs26944606	chr11	54553816	54553816	G	A	het	129Pas
56034	UTR5	Cdc42se2				NA		chr11	54553893	54553893	A	G	het	129Pas
56035	UTR5	Cdc42se2				NA		chr11	54553982	54553982	C	T	het	129Pas
60757	intronic	Cdc42bpb			312;Name=lod=29	NA		chr12	112580151	112580151	G	A	het	C57BL6
60758	intronic	Cdc42bpb			312;Name=lod=29	NA		chr12	112580157	112580157	G	A	het	C57BL6
80404	exonic	Cdc42ep3	synonymous SNV	NM_026514:c.G477A:p.L159L		NA	rs13483119	chr17	79734353	79734353	C	T	hom	129Pas
80405	exonic	Cdc42ep3	synonymous SNV	NM_026514:c.G33A:p.A11A	526;Name=lod=361	NA	rs33661573	chr17	79734797	79734797	C	T	hom	129Pas
80406	UTR5	Cdc42ep3				NA	rs51262525	chr17	79734972	79734972	T	G	hom	129Pas
80407	UTR5	Cdc42ep3				NA	rs33335806	chr17	79735049	79735049	A	G	hom	129Pas
15523	intronic	Cap1				NA		chr4	122539326	122539326	G	A	het	C57BL6
19435	intronic	Cap1				NA		chr4	122539352	122539352	A	C	het	129Pas
19436	exonic	Cap1	synonymous SNV	NM_007598:c.C1023T:p.I341I	557;Name=lod=523	NA	rs13474963	chr4	122539957	122539957	G	A	het	129Pas
19437	exonic	Cap1	synonymous SNV	NM_007598:c.C1011T:p.S337S	557;Name=lod=523	NA	rs13474964	chr4	122539969	122539969	G	A	het	129Pas
19438	intronic	Cap1				NA	rs28258170	chr4	122540030	122540030	A	G	het	129Pas
19439	exonic	Cap1	synonymous SNV	NM_007598:c.T867C:p.S289S	503;Name=lod=275	NA	rs28258169	chr4	122540267	122540267	A	G	het	129Pas
19440	exonic	Cap1	nonsynonymous SNV	NM_007598:c.T724C:p.S242P	476;Name=lod=200	NA	rs49969337	chr4	122541905	122541905	A	G	het	129Pas
19441	intronic	Cap1				NA	rs28258164	chr4	122542069	122542069	A	G	het	129Pas
19442	intronic	Cap1				NA		chr4	122544843	122544843	T	A	het	129Pas
19443	intronic	Cap1				NA	rs28258146	chr4	122547106	122547106	C	T	het	129Pas
19444	intronic	Cap1				NA		chr4	122548823	122548823	C	T	het	129Pas
34406	intronic	Akt1s1				NA	rs32325178	chr7	52108335	52108335	C	T	het	129Pas
34407	UTR3	Akt1s1				NA	rs36442016	chr7	52110109	52110109	A	T	het	129Pas
32457	intronic	Akt2				NA	rs32310915	chr7	28417592	28417592	G	A	het	129Pas
32458	exonic	Akt2	synonymous SNV	NM_001110208:c.A1149G:p.G383G	604;Name=lod=906	NA	rs6390974	chr7	28421471	28421471	A	G	het	129Pas
80554	intronic	Rhoq				NA	rs29516981	chr17	87363476	87363476	A	C	hom	129Pas
80555	intronic	Rhoq				NA	rs33361170	chr17	87363734	87363734	C	A	hom	129Pas
76515	intronic	Gsk3b			457;Name=lod=161	NA	rs4174452	chr16	38158277	38158277	G	A	hom	129Pas
76516	exonic	Gsk3b	synonymous SNV	NM_019827:c.T360C:p.G120G	552;Name=lod=490	NA	rs4174469	chr16	38170827	38170827	T	C	hom	129Pas
76517	intronic	Gsk3b				NA	rs32726494	chr16	38184649	38184649	G	A	hom	129Pas
76518	intronic	Gsk3b				NA	rs6206871	chr16	38184750	38184750	T	C	hom	129Pas
76519	intronic	Gsk3b				NA	rs32826416	chr16	38187825	38187825	T	G	hom	129Pas
76520	intronic	Gsk3b				NA	rs51093221	chr16	38191607	38191607	T	C	het	129Pas
76521	intronic	Gsk3b				NA		chr16	38194134	38194134	T	C	het	129Pas
76522	intronic	Gsk3b				NA		chr16	38194167	38194167	G	A	het	129Pas
76523	intronic	Gsk3b			580;Name=lod=682	NA	rs47555448	chr16	38217040	38217040	T	C	hom	129Pas
73516	intronic	Tbc1d4				NA	rs31091532	chr14	101848225	101848225	G	A	hom	129Pas
73517	intronic	Tbc1d4				NA	rs31308671	chr14	101857678	101857678	G	A	hom	129Pas
73518	intronic	Tbc1d4				NA	rs30891097	chr14	101862056	101862056	C	T	hom	129Pas
58644	intronic	Slc2a4				NA	rs29410070	chr11	69757210	69757210	T	G	het	129Pas
58645	intronic	Slc2a4				NA	rs46889927	chr11	69757525	69757525	G	A	het	129Pas
58646	intronic	Slc2a4				NA		chr11	69757815	69757815	G	A	het	129Pas
58647	intronic	Slc2a4				NA	rs26908108	chr11	69758205	69758205	G	A	het	129Pas
58648	intronic	Slc2a4				NA	rs26908105	chr11	69758715	69758715	C	T	het	129Pas
58649	intronic	Slc2a4				NA	rs51309983	chr11	69759290	69759290	C	T	het	129Pas
58650	intronic	Slc2a4				NA	rs26908102	chr11	69759295	69759295	T	G	het	129Pas
58651	exonic	Slc2a4	synonymous SNV	NM_009204:c.A192G:p.Q64Q	353;Name=lod=47	NA	rs29458726	chr11	69759919	69759919	T	C	het	129Pas
58652	intronic	Slc2a4				NA	rs26908100	chr11	69760023	69760023	C	T	het	129Pas
58653	intronic	Slc2a4				NA	rs26908099	chr11	69760257	69760257	T	C	het	129Pas
47445	intronic	Slc12a3				NA	rs32083552	chr8	96864989	96864989	T	C	het	129Pas
47446	exonic	Slc12a3	synonymous SNV	NM_001205311:c.T2022C:p.H674H		NA	rs32085765	chr8	96869777	96869777	T	C	het	129Pas
47447	intronic	Slc12a3				NA		chr8	96882436	96882436	T	C	het	129Pas
47448	intronic	Slc12a3				NA	rs32087603	chr8	96889546	96889546	G	A	het	129Pas
47449	UTR3	Slc12a3				NA		chr8	96889902	96889902	T	C	het	129Pas
47450	UTR3	Slc12a3				NA		chr8	96889926	96889926	C	T	het	129Pas
42369	intronic	Ppp2cb				NA		chr8	34710519	34710519	A	G	het	129Pas
42370	intronic	Ppp2cb				NA		chr8	34710531	34710531	G	A	het	129Pas
42371	exonic	Ppp2cb	synonymous SNV	NM_017374:c.G270C:p.G90G	505;Name=lod=281	NA	rs30226311	chr8	34721294	34721294	G	C	het	129Pas
42372	exonic	Ppp2cb	synonymous SNV	NM_017374:c.A306G:p.A102A	505;Name=lod=281	NA	rs30227244	chr8	34721330	34721330	A	G	het	129Pas
42373	intronic	Ppp2cb			505;Name=lod=281	NA	rs30227247	chr8	34721340	34721340	T	C	het	129Pas
42374	intronic	Ppp2cb				NA	rs51945041	chr8	34722192	34722192	G	A	het	129Pas
42375	intronic	Ppp2cb				NA	rs30230175	chr8	34722411	34722411	G	T	het	129Pas
42376	intronic	Ppp2cb				NA	rs30226829	chr8	34726051	34726051	G	A	het	129Pas
42377	intronic	Ppp2cb				NA	rs30226833	chr8	34726306	34726306	A	G	het	129Pas
42378	intronic	Ppp2cb				NA	rs30228076	chr8	34726332	34726332	A	G	het	129Pas
42379	intronic	Ppp2cb				NA	rs30229050	chr8	34729513	34729513	T	C	het	129Pas
2672	intronic	Phlpp1				NA	rs30489673	chr1	108183758	108183758	T	C	het	129Pas
2673	intronic	Phlpp1				NA	rs31867414	chr1	108215631	108215631	G	A	het	129Pas
2674	exonic	Phlpp1	synonymous SNV	NM_133821:c.T2040C:p.N680N	426;Name=lod=111	NA	rs30486873	chr1	108235419	108235419	T	C	het	129Pas
2675	intronic	Phlpp1				NA	rs30486871	chr1	108235552	108235552	A	G	het	129Pas
2676	intronic	Phlpp1				NA	rs30485863	chr1	108236267	108236267	A	C	het	129Pas
2677	intronic	Phlpp1				NA	rs30492151	chr1	108239873	108239873	G	A	het	129Pas
2678	intronic	Phlpp1				NA	rs30492149	chr1	108239923	108239923	G	A	het	129Pas
2679	intronic	Phlpp1				NA	rs30490482	chr1	108241339	108241339	G	A	het	129Pas
2680	intronic	Phlpp1				NA	rs32543186	chr1	108241706	108241706	A	T	het	129Pas
2681	intronic	Phlpp1				NA	rs30489941	chr1	108261101	108261101	A	G	het	129Pas
2682	intronic	Phlpp1				NA	rs30489095	chr1	108265879	108265879	C	T	het	129Pas
2683	intronic	Phlpp1				NA	rs30489094	chr1	108265904	108265904	G	A	het	129Pas
2684	intronic	Phlpp1				NA	rs30488333	chr1	108265930	108265930	G	A	het	129Pas
2685	intronic	Phlpp1				NA	rs30485893	chr1	108272990	108272990	G	A	het	129Pas
2686	intronic	Phlpp1				NA	rs30574066	chr1	108276828	108276828	C	T	het	129Pas
2687	intronic	Phlpp1				NA	rs32023677	chr1	108277097	108277097	G	T	het	129Pas
2688	intronic	Phlpp1				NA		chr1	108282891	108282891	T	C	het	129Pas
2689	intronic	Phlpp1				NA	rs30484898	chr1	108286516	108286516	C	T	het	129Pas
2690	intronic	Phlpp1				NA	rs30484896	chr1	108286578	108286578	T	C	het	129Pas
2691	intronic	Phlpp1			450;Name=lod=148	NA	rs30492434	chr1	108288702	108288702	C	G	het	129Pas
7910	intronic	Prkcq				NA		chr2	11148629	11148629	C	G	het	C57BL6
8178	intergenic	Sfmbt2(dist=119971),Prkcq(dist=457158)				NA	rs29859855	chr2	10636851	10636851	G	T	hom	129Pas
8179	intergenic	Sfmbt2(dist=120086),Prkcq(dist=457043)				NA		chr2	10636966	10636966	A	G	hom	129Pas
39555	intronic	Prkcb				NA	rs32330079	chr7	129688086	129688086	C	T	het	129Pas
39556	exonic	Prkcb	synonymous SNV	NM_008855:c.G1629A:p.G543G	563;Name=lod=556	NA		chr7	129738494	129738494	G	A	het	129Pas
39557	intronic	Prkcb				NA	rs36318373	chr7	129738628	129738628	G	A	het	129Pas
60114	intronic	Prkca				NA		chr11	108201730	108201730	C	T	het	129Pas
61437	UTR5	Prkch				NA		chr12	74686036	74686036	T	C	hom	129Pas
61438	intronic	Prkch				NA	rs29186129	chr12	74750227	74750227	T	C	hom	129Pas
61439	intronic	Prkch				NA	rs4138309	chr12	74859655	74859655	C	G	hom	129Pas
61440	intronic	Prkch				NA	rs29130630	chr12	74861454	74861454	C	T	hom	129Pas
61441	intronic	Prkch				NA	rs52195772	chr12	74876370	74876370	G	A	hom	129Pas
61442	intronic	Prkch				NA	rs48635518	chr12	74876688	74876688	T	G	hom	129Pas
80515	intronic	Prkce				NA	rs33558721	chr17	86881408	86881408	T	A	hom	129Pas
80516	intronic	Prkce				NA	rs33652526	chr17	87019490	87019490	A	G	hom	129Pas
80517	intronic	Prkce				NA	rs33121264	chr17	87019535	87019535	A	C	hom	129Pas
80518	intronic	Prkce				NA		chr17	87024492	87024492	T	C	hom	129Pas
80519	intronic	Prkce				NA		chr17	87024527	87024527	T	C	hom	129Pas
80520	exonic	Prkce	synonymous SNV	NM_011104:c.G1782A:p.G594G	554;Name=lod=503	NA		chr17	87024715	87024715	G	A	hom	129Pas
80521	exonic	Prkce	synonymous SNV	NM_011104:c.T1890C:p.L630L	487;Name=lod=228	NA	rs50548981	chr17	87024823	87024823	T	C	hom	129Pas
80522	intronic	Prkce				NA	rs46494204	chr17	87024866	87024866	C	T	hom	129Pas
80523	intronic	Prkce				NA		chr17	87024913	87024913	T	C	hom	129Pas
31459	intronic	Kras				NA	rs30068295	chr6	145173388	145173388	T	C	het	129Pas
31460	intronic	Kras				NA	rs46198437	chr6	145173467	145173467	G	C	het	129Pas
31461	intronic	Kras				NA	rs30740964	chr6	145173513	145173513	G	C	het	129Pas
31462	intronic	Kras				NA	rs30946427	chr6	145173521	145173521	C	T	het	129Pas
31463	intronic	Kras				NA	rs30224413	chr6	145180424	145180424	A	G	het	129Pas
31464	intronic	Kras				NA	rs30376374	chr6	145180494	145180494	T	A	het	129Pas
31465	intronic	Kras				NA	rs30161609	chr6	145182722	145182722	C	T	het	129Pas
31466	intronic	Kras				NA	rs30020005	chr6	145195436	145195436	A	G	het	129Pas
31467	intergenic	Kras(dist=16174),1700073E17Rik(dist=121220)			635;Name=lod=1301	NA		chr6	145214925	145214925	G	T	het	129Pas
31468	intergenic	Kras(dist=16318),1700073E17Rik(dist=121076)			635;Name=lod=1301	NA		chr6	145215069	145215069	C	T	het	129Pas
31469	intergenic	Kras(dist=16327),1700073E17Rik(dist=121067)			635;Name=lod=1301	NA		chr6	145215078	145215078	A	G	het	129Pas
31470	intergenic	Kras(dist=16356),1700073E17Rik(dist=121038)			635;Name=lod=1301	NA		chr6	145215107	145215107	T	C	het	129Pas
31471	intergenic	Kras(dist=16516),1700073E17Rik(dist=120878)			635;Name=lod=1301	NA		chr6	145215267	145215267	G	A	het	129Pas
28144	intronic	Raf1			621;Name=lod=1108	0.97	rs31494670	chr6	115588963	115588963	C	T	het	129Pas
28145	intronic	Raf1			621;Name=lod=1108	0.97		chr6	115588976	115588976	T	C	het	129Pas
28146	intronic	Raf1			621;Name=lod=1108	0.97		chr6	115589012	115589012	G	C	het	129Pas
28147	intronic	Raf1			621;Name=lod=1108	0.97		chr6	115589030	115589030	T	A	het	129Pas
28148	intronic	Raf1			621;Name=lod=1108	0.97		chr6	115589040	115589040	A	G	het	129Pas
28149	intronic	Raf1			621;Name=lod=1108	0.97		chr6	115589058	115589058	G	A	het	129Pas
28150	intronic	Raf1			621;Name=lod=1108	0.97		chr6	115589088	115589088	A	G	het	129Pas
28151	intronic	Raf1			621;Name=lod=1108	NA	rs13468663	chr6	115589100	115589100	C	T	het	129Pas
28152	intronic	Raf1			621;Name=lod=1108	NA		chr6	115589122	115589122	A	G	het	129Pas
28153	intronic	Raf1			621;Name=lod=1108	NA		chr6	115589161	115589161	A	T	het	129Pas
78464	intronic	Pdpk1				NA		chr17	24244255	24244255	G	A	het	129Pas
82293	UTR3	Pten			694;Name=lod=2617	NA		chr19	32894573	32894573	T	A	het	129Pas
1917	intronic	Inpp5d			244;Name=lod=13	NA	rs31268246	chr1	89572724	89572724	G	C	het	129Pas
1918	intronic	Inpp5d				NA	rs50264633	chr1	89588362	89588362	C	T	het	129Pas
1919	intronic	Inpp5d				NA	rs31758059	chr1	89594906	89594906	C	T	het	129Pas
1920	exonic	Inpp5d	synonymous SNV	NM_001110192:c.T1644C:p.S548S	429;Name=lod=115	NA	rs45823309	chr1	89595685	89595685	T	C	het	129Pas
1921	intronic	Inpp5d				NA	rs31721165	chr1	89595722	89595722	T	C	het	129Pas
1922	exonic	Inpp5d	synonymous SNV	NM_001110192:c.A2136G:p.A712A	535;Name=lod=401	NA	rs50487289	chr1	89602567	89602567	A	G	het	129Pas
1923	intronic	Inpp5d				NA	rs32231875	chr1	89607860	89607860	C	T	het	129Pas
1924	intronic	Inpp5d				NA	rs47059841	chr1	89609728	89609728	A	G	het	129Pas
1925	intronic	Inpp5d				NA		chr1	89611919	89611919	C	G	het	129Pas
1926	intronic	Inpp5d				NA	rs6177263	chr1	89614248	89614248	T	C	het	129Pas
