# Supplementary material for: Mouse genotypes drive the liver and adrenal gland clocks
Source: Sci Rep. 2016 Aug 18;6:31955. doi: 10.1038/srep31955 (PMC4989183; doi:10.1038/srep31955)
Supplement: Supplementary Table S2 [file srep31955-s2.xls]

## Sheet: Ling_DHS_Koike_SNP_f2a
Merged_DHS_site_number	chr	nt_start	nt_end	DHS_site_length_(nt)	Sex-specificity	GH_Response	Num_combined_samples	chrNum	BMAL1	CLOCK	NPAS2	PER1	PER2	CRY1	CRY2	CBP	p300	8WG16	Ser5P	numSNPs	numCoreClockTFtargets	densitySNP	densitySNP_BMAL1	densitySNP_CLOCK	densitySNP_NPAS2	densitySNP_PER1	densitySNP_PER2	densitySNP_CRY1	densitySNP_CRY2
1	chr1	3406266	3406483	218	sex-indep (robust)	Unresponsive	3	1												3	0	0.0137615
2	chr1	3413183	3413552	370	sex-indep (robust)	Unresponsive	3	1												6	0	0.0162162
3	chr1	3466751	3466926	176	sex-indep (standard)	Unresponsive	2	1												3	0	0.0170455
4	chr1	3467754	3468166	413	sex-indep (robust)	Unresponsive	3	1												4	0	0.00968523
5	chr1	3504628	3505602	975	sex-indep (robust)	Induced (weak)	3	1						AK149000	AK149000	AK149000				8	2	0.00820513						0.00820513	0.00820513
6	chr1	3576583	3576809	227	sex-indep (robust)	Unresponsive	3	1												2	0	0.00881057
7	chr1	3595745	3596010	266	sex-indep (robust)	Unresponsive	3	1												4	0	0.0150376
8	chr1	4416880	4417251	372	sex-indep (robust)	Unresponsive	3	1												0	0	0
9	chr1	4486450	4486776	327	sex-indep (standard)	Unresponsive	3	1												2	0	0.00611621
10	chr1	4487420	4487647	228	sex-indep (standard)	Unresponsive	2	1												1	0	0.00438596
11	chr1	4504003	4504564	562	sex-indep (robust)	Unresponsive	3	1												0	0	0
12	chr1	4561654	4562157	504	sex-indep (robust)	Unresponsive	3	1												1	0	0.00198413
13	chr1	4607607	4607907	301	sex-indep (robust)	Unresponsive	3	1												0	0	0
14	chr1	4644079	4644493	415	sex-indep (robust)	Unresponsive	3	1	Mrpl15											1	1	0.00240964	0.00240964
15	chr1	4651774	4652240	467	Male (robust)	Suppressed (strong)	1	1			Mrpl15		Mrpl15	Mrpl15						4	3	0.00856531			0.00856531		0.00856531	0.00856531
16	chr1	4660743	4661047	305	Male (standard)	Suppressed (weak)	3	1												1	0	0.00327869
17	chr1	4661316	4662219	904	sex-indep (robust)	Suppressed (weak)	3	1												0	0	0
18	chr1	4736913	4737219	307	sex-indep (robust)	Unresponsive	3	1												0	0	0
19	chr1	4758414	4759705	1292	sex-indep (robust)	Unresponsive	3	1	Mrpl15					Mrpl15						16	2	0.0123839	0.0123839					0.0123839
20	chr1	4759881	4760772	892	sex-indep (robust)	Unresponsive	3	1												6	0	0.00672646
21	chr1	4761108	4761295	188	sex-indep (standard)	Unresponsive	2	1												0	0	0
22	chr1	4774222	4774754	533	sex-indep (robust)	Unresponsive	3	1												4	0	0.00750469
23	chr1	4775405	4776273	869	sex-indep (robust)	Unresponsive	3	1											Mrpl15	12	0	0.013809
24	chr1	4791594	4792418	825	sex-indep (robust)	Suppressed (weak)	3	1						Lypla1						6	1	0.00727273						0.00727273
25	chr1	4797439	4798383	945	sex-indep (robust)	Unresponsive	3	1												5	0	0.00529101
26	chr1	4798684	4799255	572	sex-indep (robust)	Unresponsive	3	1												2	0	0.0034965
27	chr1	4800413	4800947	535	sex-indep (robust)	Unresponsive	3	1												1	0	0.00186916
28	chr1	4819359	4819687	329	sex-indep (robust)	Unresponsive	3	1								Lypla1				4	0	0.0121581
29	chr1	4847417	4848573	1157	sex-indep (robust)	Unresponsive	3	1					Tcea1	Tcea1	Tcea1	Tcea1		Tcea1	Tcea1	9	3	0.00777874					0.00777874	0.00777874	0.00777874
30	chr1	5009344	5009728	385	sex-indep (standard)	Unresponsive	2	1												0	0	0
31	chr1	5072936	5073700	765	sex-indep (robust)	Unresponsive	3	1	Atp6v1h					Atp6v1h						7	2	0.00915033	0.00915033					0.00915033
32	chr1	5124248	5124548	301	Male (standard)	Suppressed (weak)	1	1												1	0	0.00332226
33	chr1	5301758	5302078	321	Male (standard)	Suppressed (strong)	1	1								AB338584				0	0	0
34	chr1	6203854	6205645	1792	sex-indep (robust)	Suppressed (weak)	3	1												7	0	0.00390625
35	chr1	6348914	6349604	691	sex-indep (standard)	Unresponsive	3	1												6	0	0.00868307
36	chr1	6500620	6500920	301	sex-indep (standard)	Unresponsive	2	1												2	0	0.00664452
37	chr1	6986138	6986326	189	Male (less stringent)	Unresponsive	1	1												0	0	0
38	chr1	7078112	7080156	2045	sex-indep (robust)	Induced (weak)	3	1				Pcmtd1	Pcmtd1	Pcmtd1		Pcmtd1		Pcmtd1	Pcmtd1	8	3	0.00391198				0.00391198	0.00391198	0.00391198
39	chr1	7196426	7196844	419	sex-indep (standard)	Unresponsive	2	1												3	0	0.0071599
40	chr1	7387004	7388684	1681	sex-indep (robust)	Suppressed (weak)	3	1	AK043789	AK043789			AK043789	AK043789	AK043789					3	5	0.00178465	0.00178465	0.00178465			0.00178465	0.00178465	0.00178465
41	chr1	8044741	8045168	428	Male (standard)	Suppressed (strong)	1	1												2	0	0.0046729
42	chr1	8457539	8457761	223	sex-indep (robust)	Unresponsive	2	1												0	0	0
43	chr1	8631782	8632128	347	sex-indep (robust)	Unresponsive	3	1												0	0	0
44	chr1	8862805	8863267	463	sex-indep (robust)	Unresponsive	3	1							AB338586					2	1	0.00431965							0.00431965
45	chr1	9534966	9536379	1414	sex-indep (robust)	Unresponsive	3	1							Rrs1	Rrs1			Rrs1	27	1	0.0190948							0.0190948
46	chr1	9536505	9536779	275	sex-indep (standard)	Unresponsive	2	1												1	0	0.00363636
47	chr1	9537821	9539305	1485	sex-indep (robust)	Unresponsive	3	1						Adhfe1				Adhfe1	Adhfe1	6	1	0.0040404						0.0040404
48	chr1	9539534	9539877	344	sex-indep (standard)	Unresponsive	2	1												2	0	0.00581395
49	chr1	9540640	9540793	154	sex-indep (standard)	Unresponsive	3	1												1	0	0.00649351
50	chr1	9549718	9549926	209	sex-indep (robust)	Unresponsive	3	1												4	0	0.0191388
51	chr1	9550146	9550345	200	sex-indep (robust)	Unresponsive	2	1												1	0	0.005
52	chr1	9553797	9554443	647	sex-indep (robust)	Suppressed (weak)	3	1						Adhfe1	Adhfe1					1	2	0.0015456						0.0015456	0.0015456
53	chr1	9554594	9554891	298	sex-indep (standard)	Unresponsive	3	1												0	0	0
54	chr1	9555226	9555552	327	Male (standard)	Suppressed (strong)	3	1								Adhfe1				2	0	0.00611621
55	chr1	9572483	9572687	205	sex-indep (robust)	Unresponsive	3	1												0	0	0
56	chr1	9574750	9575210	461	sex-indep (robust)	Suppressed (weak)	3	1							3110035E14Rik					0	1	0							0
57	chr1	9611385	9612309	925	sex-indep (robust)	Unresponsive	3	1		2610203C22Rik						2610203C22Rik				7	1	0.00756757		0.00756757
58	chr1	9620178	9620882	705	sex-indep (robust)	Unresponsive	3	1												5	0	0.0070922
59	chr1	9621125	9622075	951	sex-indep (robust)	Unresponsive	3	1						2610203C22Rik		2610203C22Rik				6	1	0.00630915						0.00630915
60	chr1	9628731	9629371	641	sex-indep (robust)	Unresponsive	3	1												0	0	0
61	chr1	9648590	9648730	141	sex-indep (standard)	Unresponsive	2	1	2610203C22Rik											0	1	0	0
62	chr1	9689696	9691271	1576	sex-indep (robust)	Unresponsive	3	1								Mybl1				11	0	0.0069797
63	chr1	9736175	9736396	222	sex-indep (standard)	Unresponsive	2	1												0	0	0
64	chr1	9736547	9737109	563	sex-indep (robust)	Unresponsive	3	1												1	0	0.0017762
65	chr1	9737357	9738977	1621	sex-indep (robust)	Suppressed (weak)	3	1		Vcpip1				Vcpip1		Vcpip1		Vcpip1	Vcpip1	2	2	0.00123381		0.00123381				0.00123381
66	chr1	9787900	9788797	898	sex-indep (standard)	Unresponsive	3	1												3	0	0.00334076
67	chr1	9838261	9838887	627	sex-indep (robust)	Unresponsive	3	1												0	0	0
68	chr1	9840384	9840564	181	sex-indep (standard)	Unresponsive	3	1												0	0	0
69	chr1	9897056	9897421	366	sex-indep (robust)	Unresponsive	3	1	6030422M02Rik	6030422M02Rik				6030422M02Rik						0	3	0	0	0				0
70	chr1	9911522	9911871	350	sex-indep (standard)	Unresponsive	3	1												1	0	0.00285714
71	chr1	9915129	9915283	155	sex-indep (standard)	Unresponsive	2	1												2	0	0.0129032
72	chr1	9921976	9922233	258	sex-indep (robust)	Unresponsive	3	1												9	0	0.0348837
73	chr1	9932935	9933186	252	sex-indep (standard)	Unresponsive	2	1												4	0	0.015873
74	chr1	9933781	9934418	638	sex-indep (robust)	Unresponsive	3	1										Snhg6	Snhg6	8	0	0.0125392
75	chr1	9934581	9934707	127	sex-indep (standard)	Unresponsive	2	1												1	0	0.00787402
76	chr1	9937477	9938082	606	sex-indep (robust)	Suppressed (weak)	3	1						Snhg6		Snhg6				1	1	0.00165017						0.00165017
77	chr1	9957087	9957591	505	sex-indep (robust)	Unresponsive	3	1												2	0	0.0039604
78	chr1	9957839	9958299	461	sex-indep (robust)	Unresponsive	3	1												0	0	0
79	chr1	9959117	9959363	247	sex-indep (standard)	Unresponsive	3	1												1	0	0.00404858
80	chr1	9971812	9972092	281	sex-indep (robust)	Unresponsive	2	1												2	0	0.00711744
81	chr1	9978661	9979421	761	sex-indep (robust)	Suppressed (weak)	3	1						Lrrc67						1	1	0.00131406						0.00131406
82	chr1	9980057	9980364	308	sex-indep (standard)	Unresponsive	3	1												5	0	0.0162338
83	chr1	10027519	10028561	1043	sex-indep (robust)	Unresponsive	3	1								Cops5			Cspp1	5	0	0.00479386
84	chr1	10029511	10030531	1021	sex-indep (robust)	Unresponsive	3	1										Cspp1		4	0	0.00391773
85	chr1	10079725	10079935	211	sex-indep (standard)	Unresponsive	2	1												0	0	0
86	chr1	10132909	10133326	418	sex-indep (robust)	Unresponsive	3	1												6	0	0.0143541
87	chr1	10148446	10148785	340	Male (standard)	Suppressed (strong)	1	1												2	0	0.00588235
88	chr1	10202146	10202514	369	sex-indep (standard)	Unresponsive	3	1												3	0	0.00813008
89	chr1	10222120	10223601	1482	sex-indep (robust)	Unresponsive	3	1												2	0	0.00134953
90	chr1	10594304	10594480	177	sex-indep (standard)	Unresponsive	2	1												2	0	0.0112994
91	chr1	10867541	10867777	237	sex-indep (standard)	Unresponsive	3	1												1	0	0.00421941
92	chr1	10980815	10981309	495	sex-indep (standard)	Unresponsive	3	1												0	0	0
93	chr1	10983119	10984109	991	sex-indep (robust)	Unresponsive	3	1	Prex2											4	1	0.00403633	0.00403633
94	chr1	11007238	11007493	256	sex-indep (standard)	Unresponsive	3	1												0	0	0
95	chr1	11023463	11023843	381	sex-indep (standard)	Unresponsive	2	1												0	0	0
96	chr1	11037154	11037374	221	sex-indep (standard)	Unresponsive	2	1												0	0	0
97	chr1	11055435	11055640	206	sex-indep (standard)	Unresponsive	2	1												0	0	0
98	chr1	12708240	12708883	644	sex-indep (robust)	Unresponsive	3	1												1	0	0.0015528
99	chr1	13105724	13105984	261	sex-indep (robust)	Unresponsive	3	1												1	0	0.00383142
100	chr1	13106332	13106532	201	sex-indep (standard)	Unresponsive	2	1												2	0	0.00995025
101	chr1	13161281	13161510	230	sex-indep (robust)	Unresponsive	3	1												0	0	0
102	chr1	13193360	13194083	724	sex-indep (robust)	Unresponsive	3	1					Prdm14							6	1	0.00828729					0.00828729
103	chr1	13194711	13194987	277	sex-indep (standard)	Unresponsive	3	1												2	0	0.00722022
104	chr1	13231439	13231785	347	sex-indep (robust)	Unresponsive	3	1						AK171953	AK171953					1	2	0.00288184						0.00288184	0.00288184
105	chr1	13256895	13257154	260	sex-indep (robust)	Unresponsive	3	1						AK171953						1	1	0.00384615						0.00384615
106	chr1	13277657	13278011	355	sex-indep (robust)	Suppressed (weak)	3	1												1	0	0.0028169
107	chr1	13291615	13292087	473	sex-indep (robust)	Unresponsive	3	1												1	0	0.00211416
108	chr1	13295107	13295306	200	sex-indep (robust)	Unresponsive	2	1												0	0	0
109	chr1	13302706	13303034	329	sex-indep (robust)	Unresponsive	3	1	AK171953	AK171953	AK171953	AK171953		AK171953						0	5	0	0	0	0	0		0
110	chr1	13304959	13305175	217	sex-indep (standard)	Unresponsive	2	1												0	0	0
111	chr1	13313295	13313561	267	sex-indep (robust)	Unresponsive	2	1												0	0	0
112	chr1	13333170	13333341	172	sex-indep (standard)	Unresponsive	2	1												0	0	0
113	chr1	13362109	13364912	2804	sex-indep (robust)	Suppressed (weak)	3	1								Ncoa2		Ncoa2	Ncoa2	11	0	0.00392297
114	chr1	13416474	13417271	798	sex-indep (standard)	Unresponsive	3	1												0	0	0
115	chr1	13427808	13428051	244	sex-indep (standard)	Unresponsive	2	1												2	0	0.00819672
116	chr1	13454452	13454705	254	sex-indep (standard)	Suppressed (strong)	2	1												2	0	0.00787402
117	chr1	13456977	13457583	607	sex-indep (robust)	Suppressed (weak)	3	1								Ncoa2				5	0	0.00823723
118	chr1	13477835	13478575	741	sex-indep (robust)	Unresponsive	3	1												1	0	0.00134953
119	chr1	13490665	13490847	183	sex-indep (standard)	Unresponsive	2	1												0	0	0
120	chr1	13551578	13552036	459	sex-indep (robust)	Unresponsive	3	1												3	0	0.00653595
121	chr1	13564871	13565403	533	sex-indep (robust)	Unresponsive	3	1	Tram1	Tram1	Tram1		Tram1	Tram1	Tram1	Tram1				2	6	0.00375235	0.00375235	0.00375235	0.00375235		0.00375235	0.00375235	0.00375235
122	chr1	13565720	13565858	139	sex-indep (standard)	Unresponsive	3	1												1	0	0.00719424
123	chr1	13566547	13567111	565	sex-indep (robust)	Unresponsive	3	1				Tram1	Tram1	Tram1	Tram1	Tram1				2	4	0.00353982				0.00353982	0.00353982	0.00353982	0.00353982
124	chr1	13579082	13580391	1310	sex-indep (robust)	Unresponsive	3	1											Tram1	5	0	0.00381679
125	chr1	13618387	13618676	290	sex-indep (standard)	Unresponsive	2	1												3	0	0.0103448
126	chr1	13618815	13619085	271	sex-indep (standard)	Unresponsive	2	1												0	0	0
127	chr1	13626627	13626736	110	sex-indep (standard)	Unresponsive	2	1												2	0	0.0181818
128	chr1	13629663	13629916	254	sex-indep (standard)	Unresponsive	2	1												1	0	0.00393701
129	chr1	13636607	13636794	188	sex-indep (robust)	Unresponsive	2	1												1	0	0.00531915
130	chr1	13646247	13646653	407	sex-indep (robust)	Unresponsive	3	1											Lactb2	0	0	0
131	chr1	13648197	13648467	271	sex-indep (standard)	Unresponsive	3	1												0	0	0
132	chr1	13648717	13649245	529	sex-indep (robust)	Unresponsive	3	1											Lactb2	7	0	0.0132325
133	chr1	13649607	13649811	205	sex-indep (standard)	Unresponsive	2	1												6	0	0.0292683
134	chr1	13649975	13651025	1051	sex-indep (robust)	Unresponsive	3	1	Lactb2					Lactb2				Lactb2	Lactb2	9	2	0.00856327	0.00856327					0.00856327
135	chr1	13658706	13658980	275	sex-indep (robust)	Unresponsive	3	1	Xkr9					Xkr9	Xkr9				Xkr9	0	3	0	0					0	0
136	chr1	13659716	13660019	304	sex-indep (robust)	Unresponsive	3	1						Xkr9				Xkr9	Xkr9	3	1	0.00986842						0.00986842
137	chr1	13667694	13668289	596	sex-indep (robust)	Unresponsive	3	1						Xkr9	Xkr9				Xkr9	7	2	0.011745						0.011745	0.011745
138	chr1	13668645	13668794	150	sex-indep (robust)	Unresponsive	2	1												1	0	0.00666667
139	chr1	13685900	13686180	281	sex-indep (robust)	Unresponsive	3	1												0	0	0
140	chr1	13689206	13689467	262	sex-indep (standard)	Unresponsive	2	1												0	0	0
141	chr1	13689727	13690098	372	sex-indep (robust)	Unresponsive	3	1						Xkr9	Xkr9					0	2	0						0	0
142	chr1	13797774	13798111	338	Male (standard)	Suppressed (strong)	1	1												3	0	0.00887574
143	chr1	14785165	14785518	354	sex-indep (standard)	Unresponsive	2	1												0	0	0
144	chr1	15598335	15598956	622	sex-indep (robust)	Suppressed (weak)	3	1												1	0	0.00160772
145	chr1	15599570	15599954	385	sex-indep (robust)	Unresponsive	3	1												1	0	0.0025974
146	chr1	15600135	15600432	298	sex-indep (standard)	Unresponsive	3	1												2	0	0.00671141
147	chr1	15600641	15601088	448	sex-indep (robust)	Unresponsive	3	1												0	0	0
148	chr1	15605727	15605971	245	sex-indep (robust)	Unresponsive	3	1												0	0	0
149	chr1	15795316	15796771	1456	sex-indep (robust)	Unresponsive	3	1											Terf1	13	0	0.00892857
150	chr1	15806998	15807375	378	sex-indep (robust)	Unresponsive	3	1												4	0	0.010582
151	chr1	15823330	15823946	617	Male (robust)	Suppressed (strong)	2	1												8	0	0.012966
152	chr1	15867197	15867560	364	Male (less stringent)	Suppressed (weak)	2	1												1	0	0.00274725
153	chr1	15947796	15948047	252	sex-indep (standard)	Unresponsive	3	1												1	0	0.00396825
154	chr1	15986937	15987673	737	sex-indep (robust)	Unresponsive	3	1												2	0	0.0027137
155	chr1	15987742	15987972	231	sex-indep (standard)	Unresponsive	2	1												1	0	0.004329
156	chr1	16093812	16096643	2832	sex-indep (robust)	Suppressed (weak)	3	1								Rpl7		Rpl7	Rpl7	4	0	0.00141243
157	chr1	16101882	16102240	359	sex-indep (robust)	Unresponsive	3	1												0	0	0
158	chr1	16162046	16162360	315	sex-indep (robust)	Unresponsive	3	1												0	0	0
159	chr1	16162614	16162864	251	sex-indep (robust)	Unresponsive	3	1												0	0	0
160	chr1	16176586	16176769	184	sex-indep (standard)	Unresponsive	2	1								Rdh10				0	0	0
161	chr1	16189260	16189759	500	sex-indep (robust)	Unresponsive	3	1						Rdh10	Rdh10					0	2	0						0	0
162	chr1	16218027	16218779	753	sex-indep (robust)	Unresponsive	3	1												0	0	0
163	chr1	16300098	16300404	307	sex-indep (robust)	Unresponsive	3	1												0	0	0
164	chr1	16509099	16509477	379	sex-indep (robust)	Unresponsive	3	1												2	0	0.00527704
165	chr1	16509963	16510173	211	sex-indep (standard)	Unresponsive	2	1												1	0	0.00473934
166	chr1	16608656	16609818	1163	sex-indep (robust)	Unresponsive	3	1												3	0	0.00257954
167	chr1	16646523	16647735	1213	sex-indep (robust)	Suppressed (weak)	3	1								Tceb1		Tceb1	Tceb1	1	0	0.000824402
168	chr1	16655091	16655819	729	sex-indep (robust)	Unresponsive	3	1											Tmem70	11	0	0.0150892
169	chr1	16678382	16678866	485	sex-indep (robust)	Unresponsive	3	1											Ly96	1	0	0.00206186
170	chr1	16679005	16679136	132	sex-indep (standard)	Unresponsive	2	1												0	0	0
171	chr1	17086865	17088285	1421	sex-indep (robust)	Unresponsive	3	1	Jph1											0	1	0	0
172	chr1	20048327	20048793	467	sex-indep (robust)	Unresponsive	3	1												7	0	0.0149893
173	chr1	20059807	20060228	422	sex-indep (robust)	Suppressed (weak)	3	1												2	0	0.00473934
174	chr1	20121978	20122698	721	sex-indep (robust)	Unresponsive	3	1												0	0	0
175	chr1	20147446	20147592	147	sex-indep (standard)	Unresponsive	2	1												1	0	0.00680272
176	chr1	20471898	20472304	407	Female (standard)	Unresponsive	3	1												0	0	0
177	chr1	20608004	20608298	295	sex-indep (robust)	Unresponsive	3	1						Pkhd1						0	1	0						0
178	chr1	20643817	20644497	681	sex-indep (standard)	Unresponsive	2	1												1	0	0.00146843
179	chr1	20809974	20810831	858	sex-indep (robust)	Unresponsive	3	1						Mcm3						7	1	0.00815851						0.00815851
180	chr1	20880429	20880926	498	sex-indep (robust)	Suppressed (strong)	3	1												4	0	0.00803213
181	chr1	20925172	20925654	483	sex-indep (standard)	Unresponsive	3	1												5	0	0.010352
182	chr1	20929200	20929359	160	sex-indep (standard)	Unresponsive	3	1												3	0	0.01875
183	chr1	20941292	20942155	864	sex-indep (robust)	Unresponsive	3	1												5	0	0.00578704
184	chr1	20984556	20984721	166	sex-indep (standard)	Unresponsive	2	1												0	0	0
185	chr1	20992614	20993268	655	sex-indep (standard)	Unresponsive	3	1												4	0	0.00610687
186	chr1	21021834	21022055	222	sex-indep (standard)	Unresponsive	3	1												5	0	0.0225225
187	chr1	21028050	21028282	233	sex-indep (standard)	Unresponsive	2	1												4	0	0.0171674
188	chr1	21034876	21035190	315	sex-indep (standard)	Unresponsive	3	1												1	0	0.0031746
189	chr1	21049167	21050218	1052	sex-indep (robust)	Unresponsive	3	1						Tram2						6	1	0.00570342						0.00570342
190	chr1	21058583	21058866	284	sex-indep (robust)	Unresponsive	2	1												2	0	0.00704225
191	chr1	21059881	21060527	647	sex-indep (robust)	Unresponsive	3	1												0	0	0
192	chr1	21068449	21070013	1565	sex-indep (robust)	Unresponsive	3	1										Tram2	Tram2	3	0	0.00191693
193	chr1	21070402	21070895	494	sex-indep (robust)	Unresponsive	3	1								Tram2				2	0	0.00404858
194	chr1	21088433	21088834	402	sex-indep (robust)	Suppressed (strong)	2	1												7	0	0.0174129
195	chr1	21090936	21091753	818	sex-indep (robust)	Unresponsive	3	1												13	0	0.0158924
196	chr1	21092729	21093192	464	Male (standard)	Suppressed (strong)	3	1												6	0	0.012931
197	chr1	21114931	21115521	591	sex-indep (robust)	Suppressed (weak)	3	1												0	0	0
198	chr1	21122401	21122853	453	sex-indep (robust)	Unresponsive	3	1						AK138554	AK138554	AK138554	AK138554			0	2	0						0	0
199	chr1	21151963	21152142	180	sex-indep (standard)	Unresponsive	2	1												0	0	0
200	chr1	21156229	21156748	520	sex-indep (robust)	Unresponsive	3	1												0	0	0
201	chr1	21208515	21209167	653	sex-indep (robust)	Unresponsive	3	1											Tmem14a	1	0	0.00153139
202	chr1	21209489	21209916	428	sex-indep (standard)	Unresponsive	2	1												0	0	0
203	chr1	21210905	21211126	222	sex-indep (standard)	Unresponsive	3	1												0	0	0
204	chr1	21218144	21218304	161	sex-indep (standard)	Unresponsive	2	1												0	0	0
205	chr1	21218856	21219674	819	sex-indep (robust)	Unresponsive	3	1	Tmem14a											0	1	0	0
206	chr1	21221453	21221631	179	sex-indep (standard)	Unresponsive	2	1												0	0	0
207	chr1	21221797	21223110	1314	sex-indep (robust)	Unresponsive	3	1	Gsta3	Gsta3	Gsta3			Gsta3						1	4	0.000761035	0.000761035	0.000761035	0.000761035			0.000761035
208	chr1	21230070	21230960	891	sex-indep (robust)	Induced (weak)	3	1							Gsta3			Gsta3	Gsta3	0	1	0							0
209	chr1	21231080	21231709	630	sex-indep (robust)	Unresponsive	3	1										Gsta3	Gsta3	0	0	0
210	chr1	21231853	21231987	135	sex-indep (standard)	Unresponsive	2	1										Gsta3		1	0	0.00740741
211	chr1	21232861	21233090	230	sex-indep (standard)	Unresponsive	2	1											Gsta3	0	0	0
212	chr1	21233228	21233838	611	sex-indep (standard)	Unresponsive	3	1										Gsta3	Gsta3	0	0	0
213	chr1	21234565	21235158	594	sex-indep (standard)	Unresponsive	3	1										Gsta3	Gsta3	0	0	0
214	chr1	21236203	21236575	373	sex-indep (robust)	Unresponsive	3	1											Gsta3	1	0	0.00268097
215	chr1	21238039	21238611	573	sex-indep (standard)	Unresponsive	3	1										Gsta3	Gsta3	0	0	0
216	chr1	21239130	21239842	713	sex-indep (standard)	Unresponsive	3	1										Gsta3	Gsta3	0	0	0
217	chr1	21242798	21243392	595	sex-indep (robust)	Suppressed (weak)	3	1											Gsta3	0	0	0
218	chr1	21243939	21244427	489	sex-indep (standard)	Unresponsive	3	1											Gsta3	0	0	0
219	chr1	21245921	21246155	235	sex-indep (standard)	Unresponsive	2	1												0	0	0
220	chr1	21246506	21246785	280	sex-indep (robust)	Unresponsive	3	1												0	0	0
221	chr1	21247054	21247239	186	sex-indep (standard)	Unresponsive	3	1												0	0	0
222	chr1	21252423	21252718	296	sex-indep (standard)	Unresponsive	3	1											Gsta3	0	0	0
223	chr1	21252782	21253075	294	sex-indep (standard)	Unresponsive	2	1											Gsta3	0	0	0
224	chr1	21254284	21254477	194	sex-indep (standard)	Unresponsive	2	1											Gsta3	0	0	0
225	chr1	21256212	21256386	175	sex-indep (standard)	Unresponsive	2	1												0	0	0
226	chr1	21261450	21261828	379	sex-indep (standard)	Unresponsive	3	1												0	0	0
227	chr1	21262235	21262400	166	sex-indep (standard)	Unresponsive	2	1												0	0	0
228	chr1	21294301	21295099	799	sex-indep (robust)	Suppressed (weak)	3	1						Gm4956	Gm4956					14	2	0.0175219						0.0175219	0.0175219
229	chr1	21310378	21310647	270	sex-indep (robust)	Suppressed (weak)	3	1												3	0	0.0111111
230	chr1	21314112	21314758	647	sex-indep (robust)	Unresponsive	3	1										Khdc1a	Khdc1a	6	0	0.00927357
231	chr1	21316764	21317254	491	sex-indep (robust)	Suppressed (weak)	3	1						Khdc1a						4	1	0.00814664						0.00814664
232	chr1	21318482	21318921	440	sex-indep (robust)	Unresponsive	3	1										Khdc1a		0	0	0
233	chr1	21323775	21324106	332	Male (standard)	Suppressed (strong)	1	1												0	0	0
234	chr1	21334408	21334676	269	sex-indep (standard)	Unresponsive	2	1												0	0	0
235	chr1	21820131	21820288	158	sex-indep (standard)	Unresponsive	2	1												0	0	0
236	chr1	22106538	22107596	1059	sex-indep (robust)	Unresponsive	3	1												0	0	0
237	chr1	22305632	22305986	355	sex-indep (standard)	Unresponsive	2	1												0	0	0
238	chr1	22545192	22545350	159	sex-indep (standard)	Unresponsive	2	1												0	0	0
239	chr1	22601751	22602035	285	sex-indep (standard)	Suppressed (weak)	2	1												0	0	0
240	chr1	22627701	22628044	344	sex-indep (robust)	Unresponsive	3	1						Rims1	Rims1					1	2	0.00290698						0.00290698	0.00290698
241	chr1	22640824	22640965	142	sex-indep (standard)	Unresponsive	2	1												0	0	0
242	chr1	22652210	22652414	205	sex-indep (standard)	Unresponsive	2	1	Rims1	Rims1										1	2	0.00487805	0.00487805	0.00487805
243	chr1	23003482	23003908	427	sex-indep (robust)	Unresponsive	3	1												7	0	0.0163934
244	chr1	23153388	23153694	307	sex-indep (robust)	Unresponsive	2	1												0	0	0
245	chr1	23169710	23169936	227	sex-indep (standard)	Unresponsive	3	1												0	0	0
246	chr1	23170261	23171144	884	sex-indep (robust)	Suppressed (weak)	3	1												1	0	0.00113122
247	chr1	23189476	23189670	195	sex-indep (robust)	Unresponsive	2	1												3	0	0.0153846
248	chr1	23194340	23195070	731	sex-indep (robust)	Unresponsive	3	1		Mir30a										0	1	0		0
249	chr1	23195218	23195387	170	sex-indep (standard)	Unresponsive	2	1												0	0	0
250	chr1	23244986	23245424	439	sex-indep (standard)	Unresponsive	2	1												3	0	0.00683371
251	chr1	23260912	23261491	580	sex-indep (robust)	Unresponsive	3	1												1	0	0.00172414
252	chr1	23262658	23264219	1562	sex-indep (robust)	Suppressed (weak)	3	1						Mir30a				Mir30a	Mir30a	5	1	0.00320102						0.00320102
253	chr1	23272451	23272689	239	sex-indep (robust)	Unresponsive	2	1												0	0	0
254	chr1	23286742	23287035	294	sex-indep (robust)	Unresponsive	3	1												1	0	0.00340136
255	chr1	23293672	23293793	122	sex-indep (standard)	Unresponsive	2	1												0	0	0
256	chr1	23321642	23321810	169	Male (less stringent)	Suppressed (weak)	1	1												5	0	0.0295858
257	chr1	23327479	23328729	1251	Male (standard)	Suppressed (weak)	3	1												17	0	0.0135891
258	chr1	23389440	23390803	1364	sex-indep (robust)	Unresponsive	3	1							Ogfrl1				Ogfrl1	1	1	0.000733138							0.000733138
259	chr1	23418424	23418774	351	sex-indep (standard)	Unresponsive	3	1												0	0	0
260	chr1	23487714	23488167	454	Male (standard)	Suppressed (strong)	3	1												0	0	0
261	chr1	23491439	23491893	455	Male (standard)	Suppressed (strong)	3	1	AK090150					AK090150						0	2	0	0					0
262	chr1	23769678	23770093	416	sex-indep (robust)	Unresponsive	3	1												0	0	0
263	chr1	23928483	23929489	1007	sex-indep (robust)	Unresponsive	3	1												3	0	0.00297915
264	chr1	24012004	24012798	795	sex-indep (robust)	Unresponsive	3	1											1110058L19Rik	7	0	0.00880503
265	chr1	24106418	24108075	1658	sex-indep (robust)	Unresponsive	3	1								Fam135a			Fam135a	11	0	0.0066345
266	chr1	24114225	24115555	1331	sex-indep (robust)	Suppressed (weak)	3	1						Fam135a						4	1	0.00300526						0.00300526
267	chr1	24619454	24620096	643	sex-indep (robust)	Unresponsive	3	1												0	0	0
268	chr1	24685030	24686280	1251	sex-indep (robust)	Unresponsive	3	1						Lmbrd1		Lmbrd1			Lmbrd1	0	1	0						0
269	chr1	24740882	24741178	297	sex-indep (standard)	Unresponsive	2	1												3	0	0.010101
270	chr1	24756184	24756522	339	sex-indep (robust)	Unresponsive	3	1												2	0	0.00589971
271	chr1	24757161	24757548	388	sex-indep (robust)	Suppressed (strong)	3	1					Lmbrd1	Lmbrd1	Lmbrd1	Lmbrd1				1	3	0.00257732					0.00257732	0.00257732	0.00257732
272	chr1	24800165	24800395	231	sex-indep (standard)	Unresponsive	2	1												2	0	0.00865801
273	chr1	27939132	27939258	127	sex-indep (standard)	Unresponsive	2	1												0	0	0
274	chr1	27940485	27941017	533	sex-indep (robust)	Unresponsive	3	1												2	0	0.00375235
275	chr1	27941700	27941932	233	sex-indep (standard)	Unresponsive	3	1												4	0	0.0171674
276	chr1	30841083	30841339	257	sex-indep (standard)	Unresponsive	2	1												0	0	0
277	chr1	30858513	30859126	614	sex-indep (standard)	Unresponsive	3	1												9	0	0.014658
278	chr1	30867489	30867765	277	sex-indep (standard)	Unresponsive	3	1		AK188812				AK188812						1	2	0.00361011		0.00361011				0.00361011
279	chr1	30929659	30931230	1572	sex-indep (robust)	Unresponsive	3	1												8	0	0.00508906
280	chr1	30931407	30931672	266	sex-indep (robust)	Unresponsive	3	1												0	0	0
281	chr1	30932931	30933327	397	sex-indep (robust)	Unresponsive	3	1												1	0	0.00251889
282	chr1	30994294	30994845	552	sex-indep (robust)	Unresponsive	3	1												4	0	0.00724638
283	chr1	31002073	31002311	239	sex-indep (standard)	Unresponsive	2	1												0	0	0
284	chr1	31005323	31005495	173	sex-indep (standard)	Unresponsive	3	1												0	0	0
285	chr1	31005794	31007662	1869	sex-indep (robust)	Induced (weak)	3	1	Ptp4a1	Ptp4a1				Ptp4a1	Ptp4a1				Ptp4a1	4	4	0.00214018	0.00214018	0.00214018				0.00214018	0.00214018
286	chr1	31048742	31049203	462	Male (less stringent)	Suppressed (strong)	1	1												0	0	0
287	chr1	31051054	31051274	221	Male (standard)	Suppressed (weak)	1	1												0	0	0
288	chr1	31072033	31072451	419	sex-indep (robust)	Unresponsive	3	1						Ptp4a1		Ptp4a1				1	1	0.00238663						0.00238663
289	chr1	31072654	31073353	700	sex-indep (robust)	Unresponsive	3	1	Ptp4a1	Ptp4a1			Ptp4a1		Ptp4a1					2	4	0.00285714	0.00285714	0.00285714			0.00285714		0.00285714
290	chr1	31074144	31074738	595	sex-indep (robust)	Unresponsive	3	1												0	0	0
291	chr1	31076037	31076875	839	sex-indep (robust)	Unresponsive	3	1				Ptp4a1	Ptp4a1	Ptp4a1	Ptp4a1				Ptp4a1	1	4	0.0011919				0.0011919	0.0011919	0.0011919	0.0011919
292	chr1	31090628	31091252	625	sex-indep (robust)	Suppressed (strong)	3	1	Ptp4a1	Ptp4a1		Ptp4a1	Ptp4a1	Ptp4a1						3	5	0.0048	0.0048	0.0048		0.0048	0.0048	0.0048
293	chr1	31092803	31093166	364	sex-indep (standard)	Suppressed (weak)	2	1												0	0	0
294	chr1	31107208	31107480	273	sex-indep (robust)	Unresponsive	3	1												3	0	0.010989
295	chr1	31129432	31130358	927	sex-indep (robust)	Suppressed (weak)	3	1						Lgsn	Lgsn					3	2	0.00323625						0.00323625	0.00323625
296	chr1	31150634	31152167	1534	sex-indep (robust)	Suppressed (weak)	3	1						Lgsn	Lgsn		Lgsn	Lgsn	Lgsn	1	2	0.00065189						0.00065189	0.00065189
297	chr1	31152363	31152483	121	sex-indep (standard)	Unresponsive	2	1												0	0	0
298	chr1	31152609	31153695	1087	sex-indep (robust)	Unresponsive	3	1			Lgsn							Lgsn	Lgsn	2	1	0.00183993			0.00183993
299	chr1	31209841	31210337	497	sex-indep (robust)	Unresponsive	3	1												2	0	0.00402414
300	chr1	31210752	31211185	434	sex-indep (robust)	Suppressed (weak)	3	1												0	0	0
301	chr1	33099148	33099563	416	sex-indep (standard)	Unresponsive	2	1	DQ714940					DQ714940						1	2	0.00240385	0.00240385					0.00240385
302	chr1	33153760	33154053	294	Male (less stringent)	Unresponsive	2	1								DQ714940				8	0	0.0272109
303	chr1	33270676	33271583	908	Male (robust)	Suppressed (strong)	2	1												10	0	0.0110132
304	chr1	33271790	33272021	232	Male (less stringent)	Unresponsive	1	1												2	0	0.00862069
305	chr1	33726339	33727411	1073	sex-indep (robust)	Unresponsive	3	1											1700001G17Rik	3	0	0.0027959
306	chr1	33776521	33777298	778	sex-indep (robust)	Unresponsive	3	1												1	0	0.00128535
307	chr1	33790844	33791910	1067	sex-indep (robust)	Unresponsive	3	1							Rab23					1	1	0.000937207							0.000937207
308	chr1	33796162	33796449	288	sex-indep (standard)	Unresponsive	3	1												0	0	0
309	chr1	33810886	33811572	687	sex-indep (robust)	Unresponsive	3	1												2	0	0.00291121
310	chr1	33811859	33812516	658	sex-indep (robust)	Unresponsive	3	1						Bag2	Bag2					1	2	0.00151976						0.00151976	0.00151976
311	chr1	33814363	33814860	498	sex-indep (robust)	Unresponsive	3	1												1	0	0.00200803
312	chr1	33870808	33871934	1127	sex-indep (robust)	Unresponsive	3	1												6	0	0.00532387
313	chr1	33876125	33876338	214	sex-indep (standard)	Unresponsive	2	1												2	0	0.00934579
314	chr1	33996691	33996998	308	sex-indep (robust)	Unresponsive	3	1												0	0	0
315	chr1	34118007	34118281	275	sex-indep (standard)	Unresponsive	2	1												1	0	0.00363636
316	chr1	34160567	34160965	399	sex-indep (robust)	Suppressed (weak)	3	1					Dst	Dst						1	2	0.00250627					0.00250627	0.00250627
317	chr1	34177948	34178584	637	sex-indep (robust)	Unresponsive	3	1												3	0	0.00470958
318	chr1	34179762	34180103	342	Male (robust)	Suppressed (weak)	3	1						Dst	Dst	Dst				9	2	0.0263158						0.0263158	0.0263158
319	chr1	34180255	34180560	306	sex-indep (robust)	Unresponsive	3	1												7	0	0.0228758
320	chr1	34192532	34192686	155	sex-indep (standard)	Unresponsive	2	1												0	0	0
321	chr1	34224374	34224812	439	sex-indep (robust)	Unresponsive	3	1												5	0	0.0113895
322	chr1	34275311	34275518	208	sex-indep (robust)	Unresponsive	3	1												1	0	0.00480769
323	chr1	34293077	34293645	569	sex-indep (robust)	Suppressed (weak)	3	1										Ccdc115	Ccdc115	3	0	0.00527241
324	chr1	34294006	34295431	1426	sex-indep (robust)	Suppressed (strong)	3	1							Ccdc115	Ccdc115			Ccdc115	6	1	0.00420757							0.00420757
325	chr1	34308807	34309482	676	sex-indep (robust)	Suppressed (weak)	3	1												8	0	0.0118343
326	chr1	34309735	34309846	112	sex-indep (standard)	Unresponsive	2	1												1	0	0.00892857
327	chr1	34352202	34352388	187	sex-indep (standard)	Unresponsive	2	1												1	0	0.00534759
328	chr1	34363621	34363944	324	sex-indep (robust)	Unresponsive	3	1												1	0	0.00308642
329	chr1	34367707	34368061	355	sex-indep (robust)	Unresponsive	3	1												1	0	0.0028169
330	chr1	34444336	34445175	840	sex-indep (robust)	Induced (weak)	3	1					Ccdc115	Ccdc115	Ccdc115	Ccdc115				5	3	0.00595238					0.00595238	0.00595238	0.00595238
331	chr1	34456561	34456807	247	sex-indep (robust)	Unresponsive	3	1								Ccdc115				1	0	0.00404858
332	chr1	34469205	34469647	443	sex-indep (robust)	Unresponsive	3	1												1	0	0.00225734
333	chr1	34491473	34492096	624	sex-indep (robust)	Suppressed (weak)	3	1							Ccdc115			Ccdc115		8	1	0.0128205							0.0128205
334	chr1	34495883	34497157	1275	sex-indep (robust)	Induced (weak)	3	1					Ccdc115	Ccdc115	Imp4	Imp4		Imp4	Ccdc115	4	3	0.00313725					0.00313725	0.00313725	0.00313725
335	chr1	34500418	34500747	330	sex-indep (standard)	Unresponsive	2	1												0	0	0
336	chr1	34516366	34516856	491	sex-indep (robust)	Unresponsive	3	1												2	0	0.00407332
337	chr1	34519772	34520057	286	sex-indep (standard)	Unresponsive	2	1												0	0	0
338	chr1	34529627	34529865	239	sex-indep (standard)	Unresponsive	3	1												0	0	0
339	chr1	34659249	34659521	273	Female (standard)	Unresponsive	2	1												2	0	0.00732601
340	chr1	34867012	34867398	387	sex-indep (robust)	Unresponsive	2	1												1	0	0.00258398
341	chr1	34899309	34900343	1035	sex-indep (robust)	Unresponsive	3	1								Fam168b		Fam168b		4	0	0.00386473
342	chr1	34906591	34907055	465	sex-indep (robust)	Unresponsive	3	1												2	0	0.00430108
343	chr1	34924136	34924315	180	sex-indep (standard)	Unresponsive	3	1												2	0	0.0111111
344	chr1	35437529	35438111	583	sex-indep (robust)	Unresponsive	3	1												0	0	0
345	chr1	35442349	35442600	252	sex-indep (standard)	Unresponsive	3	1												0	0	0
346	chr1	35687586	35687727	142	sex-indep (standard)	Unresponsive	2	1												0	0	0
347	chr1	35719997	35720179	183	sex-indep (standard)	Unresponsive	2	1												0	0	0
348	chr1	35820054	35820572	519	sex-indep (standard)	Unresponsive	2	1												0	0	0
349	chr1	35820962	35821410	449	sex-indep (robust)	Unresponsive	3	1					AK003327	AK003327						1	2	0.00222717					0.00222717	0.00222717
350	chr1	35823151	35823376	226	sex-indep (standard)	Unresponsive	2	1												1	0	0.00442478
351	chr1	35879695	35879943	249	sex-indep (standard)	Unresponsive	2	1												0	0	0
352	chr1	35880546	35880949	404	sex-indep (standard)	Unresponsive	2	1												0	0	0
353	chr1	35893280	35893878	599	sex-indep (robust)	Unresponsive	3	1								AK003327				0	0	0
354	chr1	35894134	35894328	195	sex-indep (standard)	Unresponsive	2	1												0	0	0
355	chr1	35903424	35903784	361	sex-indep (standard)	Unresponsive	2	1												1	0	0.00277008
356	chr1	35926255	35926886	632	sex-indep (robust)	Unresponsive	3	1												5	0	0.00791139
357	chr1	35932213	35932688	476	sex-indep (robust)	Unresponsive	3	1												1	0	0.00210084
358	chr1	35935273	35935603	331	sex-indep (standard)	Unresponsive	3	1												1	0	0.00302115
359	chr1	35946718	35946914	197	sex-indep (standard)	Unresponsive	2	1												7	0	0.035533
360	chr1	35982623	35984183	1561	Male (robust)	Suppressed (weak)	3	1												16	0	0.0102498
361	chr1	35987930	35988222	293	sex-indep (robust)	Suppressed (weak)	2	1												4	0	0.0136519
362	chr1	35990272	35990824	553	Male (robust)	Suppressed (strong)	3	1												11	0	0.0198915
363	chr1	36004973	36005127	155	sex-indep (robust)	Unresponsive	2	1												0	0	0
364	chr1	36087249	36087544	296	sex-indep (robust)	Unresponsive	3	1												1	0	0.00337838
365	chr1	36121493	36122291	799	sex-indep (robust)	Unresponsive	3	1						Hs6st1						1	1	0.00125156						0.00125156
366	chr1	36122350	36123804	1455	sex-indep (robust)	Unresponsive	3	1	Hs6st1	Hs6st1	Hs6st1	Hs6st1	Hs6st1	Hs6st1	Hs6st1	Hs6st1				4	7	0.00274914	0.00274914	0.00274914	0.00274914	0.00274914	0.00274914	0.00274914	0.00274914
367	chr1	36124028	36126705	2678	sex-indep (robust)	Unresponsive (inconclusive)	3	1	Hs6st1		Hs6st1	Hs6st1	Hs6st1	Hs6st1	Hs6st1				Hs6st1	7	6	0.00261389	0.00261389		0.00261389	0.00261389	0.00261389	0.00261389	0.00261389
368	chr1	36127044	36127913	870	sex-indep (robust)	Unresponsive	3	1											Hs6st1	5	0	0.00574713
369	chr1	36128178	36128619	442	sex-indep (robust)	Unresponsive	2	1												5	0	0.0113122
370	chr1	36129492	36130889	1398	sex-indep (robust)	Unresponsive	3	1					Hs6st1	Hs6st1	Hs6st1					9	3	0.00643777					0.00643777	0.00643777	0.00643777
371	chr1	36131183	36131514	332	sex-indep (robust)	Unresponsive	3	1												2	0	0.0060241
372	chr1	36131686	36133197	1512	sex-indep (robust)	Unresponsive (inconclusive)	3	1	Hs6st1	Hs6st1	Hs6st1	Hs6st1	Hs6st1	Hs6st1			Hs6st1	Hs6st1	Hs6st1	21	6	0.0138889	0.0138889	0.0138889	0.0138889	0.0138889	0.0138889	0.0138889
373	chr1	36133637	36133810	174	sex-indep (standard)	Unresponsive	2	1												1	0	0.00574713
374	chr1	36136412	36136913	502	sex-indep (robust)	Unresponsive	3	1												8	0	0.0159363
375	chr1	36140497	36140695	199	sex-indep (standard)	Unresponsive	3	1												0	0	0
376	chr1	36145145	36145467	323	sex-indep (standard)	Unresponsive	3	1												0	0	0
377	chr1	36147241	36147415	175	sex-indep (standard)	Unresponsive	2	1												0	0	0
378	chr1	36150424	36150944	521	sex-indep (robust)	Unresponsive	3	1	Hs6st1				Hs6st1	Hs6st1	Hs6st1					4	4	0.00767754	0.00767754				0.00767754	0.00767754	0.00767754
379	chr1	36151783	36151908	126	sex-indep (standard)	Unresponsive	2	1												1	0	0.00793651
380	chr1	36152294	36152572	279	sex-indep (standard)	Unresponsive	2	1												0	0	0
381	chr1	36157940	36158793	854	Male (robust)	Suppressed (weak)	3	1												10	0	0.0117096
382	chr1	36160457	36161040	584	sex-indep (standard)	Unresponsive	2	1												0	0	0
383	chr1	36166895	36167185	291	sex-indep (robust)	Unresponsive	3	1					Hs6st1							0	1	0					0
384	chr1	36190594	36190771	178	sex-indep (standard)	Unresponsive	2	1												2	0	0.011236
385	chr1	36191548	36191698	151	sex-indep (standard)	Unresponsive	3	1												3	0	0.0198675
386	chr1	36300800	36301381	582	sex-indep (robust)	Unresponsive	3	1						Uggt1						3	1	0.00515464						0.00515464
387	chr1	36312003	36312298	296	sex-indep (robust)	Unresponsive	3	1												4	0	0.0135135
388	chr1	36321051	36321248	198	sex-indep (robust)	Unresponsive	3	1												2	0	0.010101
389	chr1	36327581	36327805	225	sex-indep (robust)	Unresponsive	3	1												1	0	0.00444444
390	chr1	36329502	36329625	124	sex-indep (standard)	Unresponsive	2	1												0	0	0
391	chr1	36330128	36330491	364	sex-indep (robust)	Unresponsive	3	1												1	0	0.00274725
392	chr1	36360258	36360559	302	sex-indep (robust)	Suppressed (strong)	2	1												1	0	0.00331126
393	chr1	36364277	36365122	846	sex-indep (robust)	Unresponsive	3	1										Arid5a		2	0	0.00236407
394	chr1	36366485	36366685	201	sex-indep (standard)	Unresponsive	2	1												0	0	0
395	chr1	36373694	36373996	303	sex-indep (robust)	Unresponsive	3	1												0	0	0
396	chr1	36380986	36381181	196	sex-indep (standard)	Unresponsive	2	1												0	0	0
397	chr1	36413911	36414459	549	sex-indep (robust)	Unresponsive	3	1								4632411B12Rik				2	0	0.00364299
398	chr1	36425051	36425193	143	sex-indep (standard)	Unresponsive	2	1												0	0	0
399	chr1	36425705	36426287	583	sex-indep (robust)	Unresponsive	3	1												2	0	0.00343053
400	chr1	36427832	36428052	221	sex-indep (robust)	Unresponsive	3	1						4632411B12Rik						1	1	0.00452489						0.00452489
401	chr1	36501803	36502345	543	sex-indep (robust)	Unresponsive	3	1						Lman2l	Lman2l	Lman2l			Lman2l	1	2	0.00184162						0.00184162	0.00184162
402	chr1	36522546	36523068	523	sex-indep (robust)	Suppressed (weak)	3	1												0	0	0
403	chr1	36526669	36527449	781	sex-indep (robust)	Suppressed (weak)	3	1	Cnnm4	Cnnm4	Cnnm4			Cnnm4						0	4	0	0	0	0			0
404	chr1	36527943	36528983	1041	sex-indep (robust)	Unresponsive	3	1												1	0	0.000960615
405	chr1	36533346	36533565	220	sex-indep (robust)	Unresponsive	2	1												0	0	0
406	chr1	36558198	36558437	240	sex-indep (standard)	Unresponsive	2	1												0	0	0
407	chr1	36568277	36569830	1554	sex-indep (robust)	Unresponsive	3	1						Cnnm3	Cnnm3					0	2	0						0	0
408	chr1	36582267	36582959	693	sex-indep (robust)	Unresponsive	3	1						Ankrd23						0	1	0						0
409	chr1	36583769	36584074	306	sex-indep (robust)	Suppressed (weak)	3	1								Ankrd23				0	0	0
410	chr1	36584139	36584306	168	sex-indep (standard)	Unresponsive	2	1												0	0	0
411	chr1	36587465	36587658	194	sex-indep (robust)	Unresponsive	2	1												0	0	0
412	chr1	36591433	36591691	259	sex-indep (standard)	Unresponsive	3	1												0	0	0
413	chr1	36592900	36593516	617	sex-indep (robust)	Suppressed (strong)	2	1												1	0	0.00162075
414	chr1	36594569	36594717	149	sex-indep (standard)	Unresponsive	2	1												0	0	0
415	chr1	36596035	36596720	686	sex-indep (robust)	Unresponsive	3	1	Ankrd23	Ankrd23		Ankrd23	Ankrd23	Ankrd23	Ankrd23	Ankrd23				0	6	0	0	0		0	0	0	0
416	chr1	36603588	36604764	1177	sex-indep (robust)	Unresponsive	3	1												0	0	0
417	chr1	36611369	36611715	347	sex-indep (robust)	Unresponsive	3	1												0	0	0
418	chr1	36613356	36614761	1406	sex-indep (robust)	Suppressed (weak)	3	1											Sema4c	3	0	0.00213371
419	chr1	36615057	36615245	189	sex-indep (robust)	Unresponsive	2	1												0	0	0
420	chr1	36617666	36618000	335	sex-indep (standard)	Unresponsive	3	1												0	0	0
421	chr1	36628468	36628813	346	sex-indep (robust)	Unresponsive	3	1												2	0	0.00578035
422	chr1	36637346	36637501	156	sex-indep (standard)	Unresponsive	2	1												1	0	0.00641026
423	chr1	36653008	36653244	237	sex-indep (robust)	Unresponsive	3	1												2	0	0.00843882
424	chr1	36661317	36661801	485	sex-indep (robust)	Unresponsive	3	1							Sema4c	Sema4c				1	1	0.00206186							0.00206186
425	chr1	36693478	36693685	208	sex-indep (standard)	Unresponsive	2	1												0	0	0
426	chr1	36741041	36741226	186	sex-indep (standard)	Suppressed (weak)	2	1												0	0	0
427	chr1	36747949	36748922	974	sex-indep (robust)	Unresponsive	3	1											Cox5b	2	0	0.00205339
428	chr1	36751810	36752057	248	sex-indep (robust)	Unresponsive	3	1												0	0	0
429	chr1	36766382	36767120	739	sex-indep (robust)	Unresponsive	3	1												2	0	0.00270636
430	chr1	36835654	36836029	376	sex-indep (standard)	Unresponsive	2	1												1	0	0.00265957
431	chr1	36836426	36836667	242	sex-indep (robust)	Unresponsive	3	1												0	0	0
432	chr1	36837389	36838162	774	sex-indep (robust)	Unresponsive	3	1						Zap70		Zap70				2	1	0.00258398						0.00258398
433	chr1	36838963	36839718	756	sex-indep (robust)	Unresponsive	3	1					Zap70	Zap70	Zap70				Zap70	2	3	0.0026455					0.0026455	0.0026455	0.0026455
434	chr1	36841571	36841914	344	sex-indep (robust)	Unresponsive	3	1												7	0	0.0203488
435	chr1	36896829	36897021	193	sex-indep (standard)	Unresponsive	3	1	Zap70											0	1	0	0
436	chr1	36918556	36918980	425	sex-indep (robust)	Unresponsive	2	1						Tmem131						0	1	0						0
437	chr1	36931716	36932079	364	sex-indep (robust)	Unresponsive	3	1						Tmem131						1	1	0.00274725						0.00274725
438	chr1	36959476	36959673	198	sex-indep (standard)	Unresponsive	2	1												0	0	0
439	chr1	36971418	36971674	257	sex-indep (robust)	Unresponsive	3	1												2	0	0.0077821
440	chr1	36977023	36977285	263	sex-indep (robust)	Unresponsive	3	1												2	0	0.00760456
441	chr1	36985785	36986078	294	sex-indep (standard)	Unresponsive	2	1												0	0	0
442	chr1	36991677	36991885	209	sex-indep (robust)	Unresponsive	3	1												0	0	0
443	chr1	36996229	36997090	862	sex-indep (robust)	Unresponsive	3	1											Tmem131	9	0	0.0104408
444	chr1	37033650	37034126	477	sex-indep (robust)	Suppressed (weak)	3	1												8	0	0.0167715
445	chr1	37082096	37083509	1414	sex-indep (robust)	Suppressed (weak)	3	1												11	0	0.00777935
446	chr1	37083801	37083964	164	sex-indep (standard)	Unresponsive	2	1												1	0	0.00609756
447	chr1	37097920	37098572	653	sex-indep (robust)	Unresponsive	3	1						Vwa3b		Vwa3b				10	1	0.0153139						0.0153139
448	chr1	37113759	37113918	160	sex-indep (standard)	Unresponsive	3	1												1	0	0.00625
449	chr1	37114079	37114497	419	sex-indep (robust)	Unresponsive	3	1												0	0	0
450	chr1	37356367	37357252	886	sex-indep (robust)	Unresponsive	3	1												5	0	0.00564334
451	chr1	37357666	37357827	162	sex-indep (standard)	Unresponsive	2	1						Inpp4a						2	1	0.0123457						0.0123457
452	chr1	37398147	37399097	951	sex-indep (robust)	Unresponsive	3	1	AK019601	AK019601	AK019601	AK019601	AK019601	AK019601	AK019601	AK019601			AK019601	2	7	0.00210305	0.00210305	0.00210305	0.00210305	0.00210305	0.00210305	0.00210305	0.00210305
453	chr1	37404152	37404680	529	Male (standard)	Suppressed (weak)	3	1												1	0	0.00189036
454	chr1	37407780	37408500	721	sex-indep (robust)	Unresponsive	3	1	AK019601	AK019601		AK019601	AK019601	AK019601	AK019601					0	6	0	0	0		0	0	0	0
455	chr1	37417758	37418075	318	sex-indep (robust)	Unresponsive	3	1												1	0	0.00314465
456	chr1	37486354	37487403	1050	sex-indep (robust)	Unresponsive	3	1					Unc50			Unc50		6330578E17Rik	6330578E17Rik	4	1	0.00380952					0.00380952
457	chr1	37597740	37598229	490	sex-indep (standard)	Unresponsive	3	1												0	0	0
458	chr1	37667942	37668110	169	sex-indep (robust)	Unresponsive	2	1												0	0	0
459	chr1	37751466	37751664	199	sex-indep (robust)	Unresponsive	2	1												0	0	0
460	chr1	37921350	37922570	1221	sex-indep (robust)	Induced (weak)	3	1				Tsga10	Tsga10	Tsga10	Tsga10			Tsga10	AK039030	1	4	0.000819001				0.000819001	0.000819001	0.000819001	0.000819001
461	chr1	37928592	37929556	965	sex-indep (robust)	Unresponsive	3	1	Lipt1			Lipt1	Lipt1	Lipt1	Lipt1				Lipt1	0	5	0	0			0	0	0	0
462	chr1	37934620	37935276	657	sex-indep (robust)	Unresponsive	3	1												2	0	0.00304414
463	chr1	37946871	37947587	717	sex-indep (robust)	Unresponsive	3	1				Mitd1	Mrpl30	Mitd1	Mrpl30				Mitd1	1	4	0.0013947				0.0013947	0.0013947	0.0013947	0.0013947
464	chr1	38053589	38055554	1966	sex-indep (robust)	Unresponsive	3	1		Txndc9				Txndc9		Txndc9			Eif5b	10	2	0.00508647		0.00508647				0.00508647
465	chr1	38063723	38063894	172	sex-indep (standard)	Unresponsive	2	1												0	0	0
466	chr1	38166692	38166914	223	sex-indep (robust)	Unresponsive	3	1							Rev1					0	1	0							0
467	chr1	38175581	38175719	139	sex-indep (standard)	Unresponsive	2	1						Rev1						0	1	0						0
468	chr1	38181205	38181419	215	sex-indep (robust)	Unresponsive	3	1						Rev1	Rev1					2	2	0.00930233						0.00930233	0.00930233
469	chr1	38185747	38187236	1490	sex-indep (robust)	Induced (weak)	3	1												4	0	0.00268456
470	chr1	38233037	38233279	243	sex-indep (standard)	Unresponsive	2	1		Rev1		Rev1		Rev1	Rev1	Rev1				1	4	0.00411523		0.00411523		0.00411523		0.00411523	0.00411523
471	chr1	38242435	38242644	210	sex-indep (standard)	Unresponsive	3	1												3	0	0.0142857
472	chr1	38297677	38299851	2175	sex-indep (robust)	Induced (weak)	3	1						Rev1	Rev1					19	2	0.00873563						0.00873563	0.00873563
473	chr1	38300240	38300364	125	sex-indep (standard)	Unresponsive	2	1												0	0	0
474	chr1	38364786	38365885	1100	sex-indep (robust)	Unresponsive	3	1												1	0	0.000909091
475	chr1	38506302	38506656	355	Male (robust)	Suppressed (strong)	1	1												0	0	0
476	chr1	38535138	38535487	350	sex-indep (standard)	Unresponsive	3	1												3	0	0.00857143
477	chr1	38918571	38918821	251	Male (less stringent)	Unresponsive	2	1												4	0	0.0159363
478	chr1	39043923	39045007	1085	sex-indep (robust)	Unresponsive	3	1						Pdcl3		Pdcl3			Pdcl3	11	1	0.0101382						0.0101382
479	chr1	39067622	39067820	199	sex-indep (robust)	Unresponsive	2	1												5	0	0.0251256
480	chr1	39082113	39082285	173	sex-indep (standard)	Unresponsive	3	1												1	0	0.00578035
481	chr1	39124529	39125132	604	sex-indep (robust)	Suppressed (weak)	3	1						Pdcl3	Pdcl3	Pdcl3				3	2	0.00496689						0.00496689	0.00496689
482	chr1	39159355	39159735	381	sex-indep (robust)	Unresponsive	3	1							Npas2					3	1	0.00787402							0.00787402
483	chr1	39162427	39162878	452	sex-indep (robust)	Unresponsive	3	1												4	0	0.00884956
484	chr1	39189974	39190127	154	Male (standard)	Suppressed (strong)	1	1												0	0	0
485	chr1	39200532	39200825	294	sex-indep (robust)	Unresponsive	3	1								Npas2				2	0	0.00680272
486	chr1	39213626	39213916	291	Female (standard)	Unresponsive	3	1												1	0	0.00343643
487	chr1	39243972	39244203	232	sex-indep (robust)	Suppressed (weak)	3	1						Npas2						2	1	0.00862069						0.00862069
488	chr1	39249163	39250112	950	sex-indep (robust)	Suppressed (weak)	3	1						Npas2	Npas2				Npas2	4	2	0.00421053						0.00421053	0.00421053
489	chr1	39341656	39341937	282	sex-indep (robust)	Unresponsive	3	1												0	0	0
490	chr1	39345350	39345603	254	sex-indep (robust)	Unresponsive	3	1												0	0	0
491	chr1	39359195	39359468	274	sex-indep (standard)	Suppressed (weak)	2	1												2	0	0.00729927
492	chr1	39370275	39370450	176	sex-indep (standard)	Unresponsive	2	1												0	0	0
493	chr1	39374827	39375106	280	sex-indep (robust)	Suppressed (weak)	2	1												0	0	0
494	chr1	39382221	39382378	158	sex-indep (standard)	Unresponsive	2	1												0	0	0
495	chr1	39424412	39425398	987	sex-indep (robust)	Suppressed (weak)	3	1										Rpl31	Rpl31	16	0	0.0162107
496	chr1	39449168	39449293	126	sex-indep (standard)	Unresponsive	2	1												1	0	0.00793651
497	chr1	39474743	39474964	222	sex-indep (robust)	Unresponsive	3	1												1	0	0.0045045
498	chr1	39482281	39482891	611	sex-indep (robust)	Suppressed (weak)	3	1						Tbc1d8						1	1	0.00163666						0.00163666
499	chr1	39490814	39491050	237	sex-indep (standard)	Unresponsive	2	1												0	0	0
500	chr1	39491214	39491664	451	sex-indep (robust)	Suppressed (strong)	2	1												0	0	0
501	chr1	39502636	39502954	319	sex-indep (robust)	Unresponsive	3	1												1	0	0.0031348
502	chr1	39509123	39509408	286	Female (robust)	Unresponsive	2	1												0	0	0
503	chr1	39514904	39515666	763	sex-indep (robust)	Suppressed (weak)	3	1												0	0	0
504	chr1	39534848	39535965	1118	sex-indep (robust)	Unresponsive	3	1												1	0	0.000894454
505	chr1	39572234	39572706	473	sex-indep (standard)	Unresponsive	3	1	D1Bwg0212e	D1Bwg0212e				D1Bwg0212e						0	3	0	0	0				0
506	chr1	39576297	39576470	174	sex-indep (standard)	Suppressed (weak)	2	1												0	0	0
507	chr1	39584320	39584617	298	sex-indep (standard)	Unresponsive	3	1												0	0	0
508	chr1	39587101	39587386	286	sex-indep (standard)	Unresponsive	2	1												0	0	0
509	chr1	39592148	39593124	977	sex-indep (robust)	Unresponsive	3	1												0	0	0
510	chr1	39594348	39594800	453	sex-indep (standard)	Unresponsive	2	1												0	0	0
511	chr1	39633348	39634687	1340	sex-indep (robust)	Unresponsive	3	1	Rnf149	Rnf149		Rnf149	Rnf149	Rnf149	Rnf149				Rnf149	3	6	0.00223881	0.00223881	0.00223881		0.00223881	0.00223881	0.00223881	0.00223881
512	chr1	39635315	39635615	301	sex-indep (robust)	Unresponsive	3	1					Rnf149							1	1	0.00332226					0.00332226
513	chr1	39648480	39649399	920	sex-indep (robust)	Suppressed (weak)	3	1				Rnf149	Rnf149	Rnf149	Rnf149	Rnf149			Rnf149	2	4	0.00217391				0.00217391	0.00217391	0.00217391	0.00217391
514	chr1	39655634	39655927	294	sex-indep (robust)	Unresponsive	3	1												0	0	0
515	chr1	39665130	39665662	533	sex-indep (robust)	Unresponsive	3	1												8	0	0.0150094
516	chr1	39665955	39666093	139	sex-indep (standard)	Unresponsive	2	1												0	0	0
517	chr1	39669462	39669696	235	sex-indep (standard)	Unresponsive	2	1												1	0	0.00425532
518	chr1	39767490	39767730	241	sex-indep (standard)	Unresponsive	2	1												1	0	0.00414938
519	chr1	39770647	39771511	865	sex-indep (robust)	Unresponsive	3	1												5	0	0.00578035
520	chr1	39791066	39791518	453	sex-indep (robust)	Unresponsive	3	1												8	0	0.01766
521	chr1	39792737	39793398	662	sex-indep (robust)	Unresponsive	3	1												1	0	0.00151057
522	chr1	39818227	39818583	357	sex-indep (robust)	Unresponsive	3	1												5	0	0.0140056
523	chr1	39818828	39819184	357	sex-indep (robust)	Unresponsive	3	1												2	0	0.00560224
524	chr1	39869985	39870285	301	sex-indep (robust)	Unresponsive	3	1	Gm3646				Gm3646	Gm3646						2	3	0.00664452	0.00664452				0.00664452	0.00664452
525	chr1	39925797	39926985	1189	sex-indep (robust)	Unresponsive	3	1												6	0	0.00504626
526	chr1	39957448	39957796	349	sex-indep (robust)	Unresponsive	3	1												2	0	0.00573066
527	chr1	39959567	39960194	628	sex-indep (robust)	Unresponsive	3	1												3	0	0.00477707
528	chr1	39968395	39968533	139	sex-indep (standard)	Unresponsive	2	1												1	0	0.00719424
529	chr1	39993176	39993677	502	sex-indep (robust)	Unresponsive	3	1				Map4k4	Map4k4	Map4k4	Map4k4					1	4	0.00199203				0.00199203	0.00199203	0.00199203	0.00199203
530	chr1	40007127	40007278	152	sex-indep (standard)	Unresponsive	2	1												0	0	0
531	chr1	40056666	40057183	518	sex-indep (robust)	Unresponsive	3	1												2	0	0.003861
532	chr1	40068473	40068869	397	sex-indep (standard)	Unresponsive	2	1												0	0	0
533	chr1	40142587	40142797	211	sex-indep (standard)	Unresponsive	3	1												2	0	0.00947867
534	chr1	40172245	40172547	303	sex-indep (robust)	Unresponsive	2	1												0	0	0
535	chr1	40173320	40173585	266	sex-indep (robust)	Unresponsive	3	1												1	0	0.0037594
536	chr1	40174499	40174994	496	sex-indep (robust)	Unresponsive	3	1												3	0	0.00604839
537	chr1	40189619	40189913	295	sex-indep (standard)	Unresponsive	2	1												2	0	0.00677966
538	chr1	40196701	40197010	310	sex-indep (standard)	Suppressed (strong)	2	1												1	0	0.00322581
539	chr1	40206152	40206369	218	sex-indep (standard)	Unresponsive	3	1												6	0	0.0275229
540	chr1	40212622	40213696	1075	sex-indep (robust)	Suppressed (weak)	3	1	AK041998	AK041998	AK041998	AK041998		AK041998	AK041998	AK041998				14	6	0.0130233	0.0130233	0.0130233	0.0130233	0.0130233		0.0130233	0.0130233
541	chr1	40217750	40218397	648	sex-indep (robust)	Unresponsive	3	1												3	0	0.00462963
542	chr1	40219922	40220754	833	sex-indep (robust)	Suppressed (strong)	3	1										AK041998		1	0	0.00120048
543	chr1	40220879	40221705	827	sex-indep (robust)	Suppressed (weak)	3	1												3	0	0.00362757
544	chr1	40224425	40224571	147	sex-indep (standard)	Unresponsive	2	1												1	0	0.00680272
545	chr1	40228680	40229412	733	sex-indep (robust)	Suppressed (strong)	3	1												2	0	0.00272851
546	chr1	40231732	40233173	1442	sex-indep (robust)	Suppressed (weak)	3	1	AK041998	AK041998		AK041998	AK041998	AK041998	AK041998		AK041998			3	6	0.00208044	0.00208044	0.00208044		0.00208044	0.00208044	0.00208044	0.00208044
547	chr1	40236332	40236959	628	sex-indep (robust)	Suppressed (weak)	3	1		Il1r1				Il1r1	Il1r1	Il1r1				1	3	0.00159236		0.00159236				0.00159236	0.00159236
548	chr1	40237781	40238014	234	sex-indep (robust)	Unresponsive	3	1												0	0	0
549	chr1	40244687	40245231	545	Male (robust)	Suppressed (strong)	1	1												1	0	0.00183486
550	chr1	40274431	40274700	270	sex-indep (robust)	Unresponsive	3	1	Il1r1	Il1r1	Il1r1			Il1r1						0	4	0	0	0	0			0
551	chr1	40277481	40277635	155	sex-indep (standard)	Unresponsive	2	1												1	0	0.00645161
552	chr1	40278217	40278567	351	sex-indep (standard)	Unresponsive	3	1												0	0	0
553	chr1	40278763	40279174	412	sex-indep (robust)	Unresponsive	3	1	Il1r1					Il1r1						0	2	0	0					0
554	chr1	40279606	40280014	409	sex-indep (robust)	Unresponsive	3	1												3	0	0.00733496
555	chr1	40281258	40282274	1017	sex-indep (robust)	Suppressed (strong)	3	1	Il1r1	Il1r1			Il1r1	Il1r1	Il1r1			Il1r1	Il1r1	5	5	0.00491642	0.00491642	0.00491642			0.00491642	0.00491642	0.00491642
556	chr1	40282597	40282828	232	sex-indep (standard)	Unresponsive	3	1												1	0	0.00431034
557	chr1	40284598	40285212	615	Male (robust)	Suppressed (strong)	3	1										Il1r1		15	0	0.0243902
558	chr1	40285950	40287026	1077	sex-indep (robust)	Suppressed (weak)	3	1		Il1r1			Il1r1	Il1r1				Il1r1	Il1r1	0	3	0		0			0	0
559	chr1	40287118	40287456	339	sex-indep (standard)	Unresponsive	2	1												0	0	0
560	chr1	40293477	40294208	732	Male (standard)	Suppressed (strong)	3	1												2	0	0.00273224
561	chr1	40299557	40299948	392	Male (standard)	Suppressed (strong)	3	1												1	0	0.00255102
562	chr1	40300363	40300825	463	sex-indep (robust)	Suppressed (strong)	3	1												5	0	0.0107991
563	chr1	40314093	40314310	218	sex-indep (standard)	Unresponsive	2	1												0	0	0
564	chr1	40322962	40323891	930	sex-indep (robust)	Unresponsive	3	1												2	0	0.00215054
565	chr1	40328441	40328772	332	sex-indep (standard)	Unresponsive	2	1												3	0	0.00903614
566	chr1	40368058	40368316	259	sex-indep (standard)	Unresponsive	2	1												0	0	0
567	chr1	40368609	40368861	253	sex-indep (standard)	Unresponsive	3	1												0	0	0
568	chr1	40435690	40435949	260	sex-indep (standard)	Unresponsive	2	1												2	0	0.00769231
569	chr1	40738092	40738338	247	sex-indep (standard)	Unresponsive	2	1												0	0	0
570	chr1	40847204	40847737	534	sex-indep (robust)	Unresponsive	3	1												7	0	0.0131086
571	chr1	41446994	41447313	320	sex-indep (robust)	Unresponsive	3	1												0	0	0
572	chr1	41608251	41608848	598	Male (standard)	Suppressed (strong)	2	1												1	0	0.00167224
573	chr1	41612445	41613149	705	sex-indep (robust)	Suppressed (weak)	3	1		Tmem182		Tmem182	Tmem182	Tmem182	Tmem182					2	5	0.00283688		0.00283688		0.00283688	0.00283688	0.00283688	0.00283688
574	chr1	41615911	41616549	639	sex-indep (robust)	Suppressed (weak)	3	1	Tmem182	Tmem182		Tmem182	Tmem182	Tmem182	Tmem182					1	6	0.00156495	0.00156495	0.00156495		0.00156495	0.00156495	0.00156495	0.00156495
575	chr1	41616897	41617268	372	sex-indep (robust)	Unresponsive	3	1	Tmem182					Tmem182						3	2	0.00806452	0.00806452					0.00806452
576	chr1	41709503	41709883	381	sex-indep (robust)	Unresponsive	3	1												0	0	0
577	chr1	41809378	41809674	297	sex-indep (standard)	Unresponsive	2	1												0	0	0
578	chr1	42589553	42590168	616	sex-indep (robust)	Unresponsive	3	1								2610017I09Rik	2610017I09Rik			2	0	0.00324675
579	chr1	42598990	42599164	175	sex-indep (standard)	Unresponsive	2	1												0	0	0
580	chr1	42599785	42600085	301	sex-indep (standard)	Unresponsive	2	1												0	0	0
581	chr1	42798407	42798953	547	Male (robust)	Suppressed (strong)	1	1												0	0	0
582	chr1	42907766	42908578	813	sex-indep (robust)	Unresponsive	3	1	Mrps9	Mrps9				Mrps9					Mrps9	3	3	0.00369004	0.00369004	0.00369004				0.00369004
583	chr1	43148422	43149843	1422	sex-indep (robust)	Unresponsive	3	1												1	0	0.000703235
584	chr1	43154987	43156018	1032	sex-indep (robust)	Unresponsive	3	1								AI597479		AI597479	Tgfbrap1	3	0	0.00290698
585	chr1	43196543	43196749	207	sex-indep (robust)	Unresponsive	2	1												0	0	0
586	chr1	43307169	43307574	406	sex-indep (robust)	Unresponsive	3	1	Rpl29					Rpl29	Rpl29					5	3	0.0123153	0.0123153					0.0123153	0.0123153
587	chr1	43330171	43330410	240	Male (standard)	Unresponsive	3	1												6	0	0.025
588	chr1	43347674	43347877	204	sex-indep (standard)	Unresponsive	2	1												1	0	0.00490196
589	chr1	43362118	43362550	433	sex-indep (robust)	Unresponsive	3	1								Rpl29				3	0	0.00692841
590	chr1	43362894	43363111	218	sex-indep (standard)	Unresponsive	3	1												0	0	0
591	chr1	43394115	43394607	493	sex-indep (robust)	Unresponsive	3	1												0	0	0
592	chr1	43420150	43420289	140	sex-indep (standard)	Unresponsive	2	1												1	0	0.00714286
593	chr1	43455896	43456118	223	sex-indep (standard)	Unresponsive	3	1												1	0	0.0044843
594	chr1	43501512	43501701	190	sex-indep (standard)	Unresponsive	2	1												2	0	0.0105263
595	chr1	43501985	43502593	609	sex-indep (robust)	Unresponsive	3	1												0	0	0
596	chr1	43503054	43503365	312	sex-indep (standard)	Unresponsive	2	1												3	0	0.00961538
597	chr1	43542057	43542495	439	sex-indep (robust)	Unresponsive	3	1												0	0	0
598	chr1	43591257	43591522	266	sex-indep (robust)	Unresponsive	3	1												1	0	0.0037594
599	chr1	43883967	43885092	1126	sex-indep (robust)	Unresponsive	3	1												1	0	0.000888099
600	chr1	43959789	43960082	294	sex-indep (standard)	Unresponsive	3	1												0	0	0
601	chr1	43990256	43991540	1285	sex-indep (robust)	Induced (weak)	3	1	Tpp2	Tpp2		Tpp2		Tpp2		Tpp2		Tpp2	Tpp2	0	4	0	0	0		0		0
602	chr1	44072355	44072744	390	sex-indep (robust)	Unresponsive	3	1						A530098C11Rik						0	1	0						0
603	chr1	44158415	44159618	1204	sex-indep (robust)	Unresponsive	3	1												12	0	0.00996678
604	chr1	44175129	44177339	2211	sex-indep (robust)	Unresponsive	3	1											Kdelc1	2	0	0.000904568
605	chr1	44186816	44187311	496	sex-indep (standard)	Unresponsive	3	1												3	0	0.00604839
606	chr1	44199727	44199992	266	sex-indep (standard)	Unresponsive	3	1												0	0	0
607	chr1	44200548	44200881	334	sex-indep (standard)	Unresponsive	2	1												6	0	0.0179641
608	chr1	44204273	44205207	935	sex-indep (robust)	Unresponsive	3	1								Ercc5		Ercc5	Ercc5	11	0	0.0117647
609	chr1	44255165	44256001	837	sex-indep (robust)	Unresponsive	3	1						4832428D23Rik		4832428D23Rik			4832428D23Rik	5	1	0.00597372						0.00597372
610	chr1	44853728	44854012	285	Male (robust)	Suppressed (strong)	1	1												5	0	0.0175439
611	chr1	44890953	44891485	533	Male (less stringent)	Suppressed (strong)	1	1												6	0	0.011257
612	chr1	45488856	45489146	291	sex-indep (standard)	Unresponsive	3	1				Col5a2	Col5a2	Col5a2	Col5a2					0	4	0				0	0	0	0
613	chr1	45598905	45599085	181	sex-indep (standard)	Unresponsive	2	1												0	0	0
614	chr1	45702214	45702488	275	sex-indep (robust)	Unresponsive	3	1												0	0	0
615	chr1	45729712	45729912	201	sex-indep (standard)	Unresponsive	3	1												1	0	0.00497512
616	chr1	45851714	45852769	1056	sex-indep (robust)	Unresponsive	3	1										Wdr75	Wdr75	1	0	0.00094697
617	chr1	45882077	45882276	200	sex-indep (standard)	Unresponsive	2	1												2	0	0.01
618	chr1	45894524	45894937	414	sex-indep (robust)	Unresponsive	3	1												0	0	0
619	chr1	45917114	45917579	466	sex-indep (robust)	Unresponsive	3	1												0	0	0
620	chr1	45921350	45921823	474	sex-indep (robust)	Unresponsive	3	1												0	0	0
621	chr1	45922214	45922525	312	sex-indep (robust)	Unresponsive	3	1												0	0	0
622	chr1	45922695	45922865	171	sex-indep (standard)	Unresponsive	2	1												0	0	0
623	chr1	45925764	45925984	221	sex-indep (standard)	Unresponsive	2	1												0	0	0
624	chr1	45938266	45938637	372	sex-indep (robust)	Unresponsive	3	1												0	0	0
625	chr1	45954957	45955232	276	sex-indep (robust)	Unresponsive	3	1												1	0	0.00362319
626	chr1	45960936	45961540	605	sex-indep (robust)	Suppressed (weak)	3	1						Slc40a1						1	1	0.00165289						0.00165289
627	chr1	45961648	45962752	1105	sex-indep (robust)	Unresponsive	3	1							Slc40a1					6	1	0.00542986							0.00542986
628	chr1	45963123	45963852	730	sex-indep (robust)	Unresponsive	3	1												0	0	0
629	chr1	45970166	45970357	192	sex-indep (standard)	Unresponsive	2	1												6	0	0.03125
630	chr1	45976858	45976987	130	sex-indep (standard)	Unresponsive	2	1												1	0	0.00769231
631	chr1	45977477	45978243	767	sex-indep (robust)	Suppressed (weak)	3	1						Slc40a1	Slc40a1					4	2	0.00521512						0.00521512	0.00521512
632	chr1	45980083	45980520	438	sex-indep (robust)	Unresponsive	3	1						Slc40a1					Slc40a1	5	1	0.0114155						0.0114155
633	chr1	45981426	45983521	2096	sex-indep (robust)	Unresponsive	3	1										Slc40a1	Slc40a1	18	0	0.00858779
634	chr1	46132802	46133104	303	sex-indep (standard)	Suppressed (strong)	2	1												0	0	0
635	chr1	46906682	46906905	224	sex-indep (robust)	Unresponsive	3	1												0	0	0
636	chr1	46909387	46911372	1986	sex-indep (robust)	Induced (weak)	3	1	Slc39a10	Slc39a10				Slc39a10				Slc39a10	Slc39a10	13	3	0.00654582	0.00654582	0.00654582				0.00654582
637	chr1	49627788	49628116	329	Male (standard)	Suppressed (strong)	1	1												0	0	0
638	chr1	49629448	49629745	298	Male (standard)	Suppressed (strong)	3	1												0	0	0
639	chr1	50527546	50527759	214	sex-indep (standard)	Unresponsive	2	1												3	0	0.0140187
640	chr1	50739713	50740448	736	sex-indep (robust)	Suppressed (weak)	3	1												3	0	0.00407609
641	chr1	50742333	50742565	233	sex-indep (standard)	Unresponsive	2	1												1	0	0.00429185
642	chr1	50992166	50992668	503	sex-indep (robust)	Unresponsive	3	1												0	0	0
643	chr1	51321932	51322547	616	sex-indep (robust)	Unresponsive	3	1												0	0	0
644	chr1	51322789	51323165	377	sex-indep (robust)	Unresponsive	3	1												1	0	0.00265252
645	chr1	51345572	51346374	803	sex-indep (robust)	Unresponsive	3	1												3	0	0.00373599
646	chr1	51346398	51347205	808	Female (standard)	Unresponsive	2	1												1	0	0.00123762
647	chr1	51349273	51349552	280	Female (less stringent)	Unresponsive	3	1												0	0	0
648	chr1	51357127	51357603	477	sex-indep (robust)	Unresponsive	3	1												0	0	0
649	chr1	51390877	51391073	197	sex-indep (standard)	Unresponsive	2	1												0	0	0
650	chr1	51515983	51516293	311	sex-indep (standard)	Unresponsive	2	1												1	0	0.00321543
651	chr1	51534315	51535748	1434	sex-indep (robust)	Induced (weak)	3	1		Obfc2a	Obfc2a	Obfc2a		Obfc2a	Obfc2a	Obfc2a		Obfc2a	Obfc2a	3	5	0.00209205		0.00209205	0.00209205	0.00209205		0.00209205	0.00209205
652	chr1	51562564	51562802	239	sex-indep (robust)	Unresponsive	3	1												0	0	0
653	chr1	51565982	51566315	334	Male (standard)	Suppressed (strong)	3	1						Obfc2a	Obfc2a			Obfc2a	Obfc2a	1	2	0.00299401						0.00299401	0.00299401
654	chr1	51569079	51570249	1171	sex-indep (robust)	Suppressed (weak)	3	1	Obfc2a	Obfc2a		Obfc2a		Obfc2a	Obfc2a					1	5	0.000853971	0.000853971	0.000853971		0.000853971		0.000853971	0.000853971
655	chr1	51624075	51624193	119	sex-indep (standard)	Unresponsive	2	1												1	0	0.00840336
656	chr1	51641882	51642049	168	sex-indep (standard)	Unresponsive	2	1												1	0	0.00595238
657	chr1	51653930	51654109	180	sex-indep (standard)	Unresponsive	2	1												0	0	0
658	chr1	51701375	51701514	140	sex-indep (standard)	Unresponsive	3	1												1	0	0.00714286
659	chr1	51776861	51777543	683	sex-indep (robust)	Unresponsive	3	1						AK043869						4	1	0.00585652						0.00585652
660	chr1	51797148	51797296	149	sex-indep (standard)	Unresponsive	2	1												1	0	0.00671141
661	chr1	51797415	51798345	931	sex-indep (robust)	Unresponsive	3	1												3	0	0.00322234
662	chr1	51816445	51817014	570	sex-indep (robust)	Unresponsive	3	1				Myo1b		Myo1b	Myo1b	Myo1b				12	3	0.0210526				0.0210526		0.0210526	0.0210526
663	chr1	51826152	51826358	207	sex-indep (standard)	Unresponsive	2	1												5	0	0.0241546
664	chr1	51826539	51827361	823	sex-indep (robust)	Suppressed (weak)	3	1				Myo1b	Myo1b	Myo1b	Myo1b	Myo1b				12	4	0.0145808				0.0145808	0.0145808	0.0145808	0.0145808
665	chr1	51838983	51839202	220	sex-indep (standard)	Unresponsive	2	1												1	0	0.00454545
666	chr1	51872182	51872363	182	sex-indep (standard)	Unresponsive	2	1												0	0	0
667	chr1	51878433	51878752	320	sex-indep (robust)	Unresponsive	3	1												2	0	0.00625
668	chr1	51879313	51879656	344	sex-indep (standard)	Unresponsive	2	1												2	0	0.00581395
669	chr1	51906479	51906970	492	sex-indep (robust)	Unresponsive	3	1												5	0	0.0101626
670	chr1	51912585	51914119	1535	sex-indep (robust)	Suppressed (weak)	3	1												3	0	0.0019544
671	chr1	51936234	51936641	408	sex-indep (robust)	Unresponsive	3	1												0	0	0
672	chr1	51939451	51940517	1067	sex-indep (robust)	Unresponsive	3	1						Myo1b	Myo1b					2	2	0.00187441						0.00187441	0.00187441
673	chr1	51948306	51948599	294	sex-indep (robust)	Unresponsive	3	1				Myo1b		Myo1b						0	2	0				0		0
674	chr1	51948875	51949633	759	sex-indep (robust)	Unresponsive	3	1											Myo1b	0	0	0
675	chr1	51950494	51951373	880	sex-indep (robust)	Suppressed (weak)	3	1												0	0	0
676	chr1	51952712	51953510	799	sex-indep (robust)	Unresponsive	3	1										Myo1b	Myo1b	0	0	0
677	chr1	51968307	51968530	224	sex-indep (robust)	Unresponsive	3	1												0	0	0
678	chr1	51971868	51973365	1498	sex-indep (robust)	Unresponsive	3	1												11	0	0.00734312
679	chr1	51979767	51979961	195	sex-indep (robust)	Unresponsive	2	1												2	0	0.0102564
680	chr1	52053636	52053942	307	sex-indep (standard)	Unresponsive	3	1												2	0	0.00651466
681	chr1	52157432	52157646	215	sex-indep (standard)	Unresponsive	2	1												4	0	0.0186047
682	chr1	52170260	52171007	748	sex-indep (robust)	Unresponsive	3	1												13	0	0.0173797
683	chr1	52175919	52176872	954	sex-indep (robust)	Suppressed (weak)	3	1										Stat1	Stat1	14	0	0.0146751
684	chr1	52211713	52212017	305	sex-indep (standard)	Unresponsive	2	1												2	0	0.00655738
685	chr1	52215215	52215739	525	sex-indep (standard)	Unresponsive	3	1												5	0	0.00952381
686	chr1	52220611	52220863	253	sex-indep (robust)	Unresponsive	2	1												4	0	0.0158103
687	chr1	52289219	52290642	1424	sex-indep (robust)	Unresponsive	3	1								Gls		Gls	Gls	9	0	0.00632022
688	chr1	52484854	52485269	416	sex-indep (robust)	Unresponsive	3	1												7	0	0.0168269
689	chr1	52490975	52491199	225	sex-indep (robust)	Unresponsive	2	1												3	0	0.0133333
690	chr1	52522654	52523198	545	sex-indep (robust)	Suppressed (weak)	3	1												11	0	0.0201835
691	chr1	52523612	52523883	272	sex-indep (standard)	Unresponsive	2	1												1	0	0.00367647
692	chr1	52540906	52541164	259	sex-indep (robust)	Unresponsive	3	1		Nab1				Nab1						2	2	0.00772201		0.00772201				0.00772201
693	chr1	52552435	52552775	341	sex-indep (robust)	Unresponsive	3	1						Nab1						3	1	0.00879765						0.00879765
694	chr1	52556387	52557922	1536	sex-indep (robust)	Unresponsive	3	1	Nab1	Nab1				Nab1						5	3	0.00325521	0.00325521	0.00325521				0.00325521
695	chr1	52558596	52558903	308	sex-indep (robust)	Unresponsive	3	1												3	0	0.00974026
696	chr1	52654217	52654421	205	sex-indep (standard)	Unresponsive	2	1												0	0	0
697	chr1	52687313	52687784	472	sex-indep (robust)	Unresponsive	3	1												3	0	0.00635593
698	chr1	52783937	52784243	307	sex-indep (standard)	Unresponsive	3	1												0	0	0
699	chr1	52806829	52807249	421	sex-indep (robust)	Unresponsive	3	1	Mfsd6				Mfsd6	Mfsd6	Mfsd6	Mfsd6				1	4	0.0023753	0.0023753				0.0023753	0.0023753	0.0023753
700	chr1	52822666	52822919	254	sex-indep (standard)	Unresponsive	3	1												2	0	0.00787402
701	chr1	52857281	52857453	173	sex-indep (standard)	Unresponsive	2	1												2	0	0.0115607
702	chr1	52861878	52862213	336	sex-indep (robust)	Suppressed (weak)	3	1												1	0	0.00297619
703	chr1	52873566	52874837	1272	sex-indep (robust)	Unresponsive	3	1												5	0	0.00393082
704	chr1	52901548	52902572	1025	sex-indep (standard)	Unresponsive	3	1				Hibch	Hibch	Hibch	Hibch			Hibch	Hibch	4	4	0.00390244				0.00390244	0.00390244	0.00390244	0.00390244
705	chr1	52903502	52903687	186	sex-indep (standard)	Unresponsive	2	1												0	0	0
706	chr1	52906268	52906939	672	sex-indep (robust)	Unresponsive	3	1			Hibch			Hibch		Hibch	Hibch			2	2	0.00297619			0.00297619			0.00297619
707	chr1	53115626	53116513	888	Female (less stringent)	Unresponsive	2	1												1	0	0.00112613
708	chr1	53117257	53117704	448	sex-indep (robust)	Unresponsive	3	1												0	0	0
709	chr1	53127082	53127886	805	sex-indep (robust)	Unresponsive	3	1												0	0	0
710	chr1	53142086	53142418	333	sex-indep (robust)	Unresponsive	3	1												1	0	0.003003
711	chr1	53348104	53348462	359	Male (standard)	Suppressed (weak)	3	1												0	0	0
712	chr1	53353461	53354326	866	sex-indep (robust)	Unresponsive	3	1										Pms1	Ormdl1	1	0	0.00115473
713	chr1	53370098	53370885	788	sex-indep (robust)	Unresponsive	3	1										Osgepl1	Osgepl1	0	0	0
714	chr1	53409191	53409809	619	sex-indep (robust)	Unresponsive	3	1												1	0	0.00161551
715	chr1	53841142	53842506	1365	sex-indep (robust)	Unresponsive	3	1								Stk17b		Stk17b	Stk17b	7	0	0.00512821
716	chr1	53908270	53908511	242	sex-indep (robust)	Unresponsive	3	1												2	0	0.00826446
717	chr1	54031811	54032122	312	sex-indep (standard)	Unresponsive	3	1												0	0	0
718	chr1	54035082	54035675	594	sex-indep (robust)	Unresponsive	3	1												1	0	0.0016835
719	chr1	54062928	54063271	344	sex-indep (robust)	Unresponsive	3	1												0	0	0
720	chr1	54074623	54075019	397	sex-indep (robust)	Unresponsive	3	1												2	0	0.00503778
721	chr1	54103852	54104082	231	sex-indep (standard)	Unresponsive	3	1												0	0	0
722	chr1	54307249	54307982	734	sex-indep (robust)	Unresponsive	3	1								Ccdc150				0	0	0
723	chr1	54495551	54496029	479	sex-indep (robust)	Unresponsive	3	1												1	0	0.00208768
724	chr1	54580653	54580866	214	sex-indep (standard)	Unresponsive	3	1						Pgap1						0	1	0						0
725	chr1	54599838	54600103	266	sex-indep (robust)	Suppressed (weak)	2	1					Pgap1	Pgap1						3	2	0.0112782					0.0112782	0.0112782
726	chr1	54601991	54602889	899	sex-indep (robust)	Unresponsive	3	1	Pgap1	Pgap1	Pgap1	Pgap1		Pgap1	Pgap1					4	6	0.00444939	0.00444939	0.00444939	0.00444939	0.00444939		0.00444939	0.00444939
727	chr1	54613659	54615092	1434	sex-indep (robust)	Induced (weak)	3	1	Pgap1											7	1	0.00488145	0.00488145
728	chr1	54671523	54672339	817	sex-indep (robust)	Unresponsive	3	1												4	0	0.00489596
729	chr1	54741087	54741894	808	sex-indep (robust)	Suppressed (weak)	3	1												3	0	0.00371287
730	chr1	54747507	54747803	297	sex-indep (robust)	Unresponsive	3	1												1	0	0.003367
731	chr1	54797820	54798194	375	sex-indep (robust)	Unresponsive	3	1												0	0	0
732	chr1	54806485	54806722	238	sex-indep (standard)	Unresponsive	2	1												0	0	0
733	chr1	54806895	54807115	221	sex-indep (robust)	Unresponsive	3	1												1	0	0.00452489
734	chr1	54822721	54823139	419	sex-indep (robust)	Unresponsive	3	1												2	0	0.00477327
735	chr1	54828363	54828631	269	sex-indep (robust)	Unresponsive	3	1												0	0	0
736	chr1	54872210	54872565	356	sex-indep (robust)	Unresponsive	2	1												0	0	0
737	chr1	54881137	54881240	104	sex-indep (standard)	Unresponsive	2	1												1	0	0.00961538
738	chr1	54882945	54884060	1116	sex-indep (robust)	Unresponsive	3	1												5	0	0.00448029
739	chr1	54887138	54887318	181	sex-indep (standard)	Unresponsive	2	1												1	0	0.00552486
740	chr1	54894620	54895229	610	sex-indep (robust)	Unresponsive	3	1												7	0	0.0114754
741	chr1	54896854	54897211	358	sex-indep (robust)	Unresponsive	3	1												3	0	0.00837989
742	chr1	54907008	54907314	307	sex-indep (robust)	Unresponsive	3	1												4	0	0.0130293
743	chr1	54910515	54910859	345	Female (less stringent)	Unresponsive	2	1								Ankrd44				4	0	0.0115942
744	chr1	54916848	54917043	196	sex-indep (standard)	Unresponsive	2	1												2	0	0.0102041
745	chr1	54959736	54960012	277	sex-indep (standard)	Unresponsive	3	1												2	0	0.00722022
746	chr1	54970325	54970587	263	sex-indep (standard)	Unresponsive	3	1												0	0	0
747	chr1	54982696	54983540	845	sex-indep (robust)	Unresponsive	3	1												2	0	0.00236686
748	chr1	55040221	55040775	555	sex-indep (robust)	Unresponsive	3	1												0	0	0
749	chr1	55083499	55084645	1147	sex-indep (robust)	Unresponsive	3	1						Sf3b1				Sf3b1	Sf3b1	5	1	0.0043592						0.0043592
750	chr1	55085806	55086008	203	sex-indep (robust)	Unresponsive	2	1												1	0	0.00492611
751	chr1	55108941	55110385	1445	sex-indep (robust)	Induced (weak)	3	1	Coq10b	Coq10b	Coq10b	Coq10b	Coq10b	Coq10b	Coq10b	Coq10b	Coq10b	Coq10b	Coq10b	7	7	0.00484429	0.00484429	0.00484429	0.00484429	0.00484429	0.00484429	0.00484429	0.00484429
752	chr1	55110535	55110714	180	sex-indep (standard)	Unresponsive	3	1												3	0	0.0166667
753	chr1	55136533	55136946	414	Male (standard)	Suppressed (weak)	3	1								Hspd1				3	0	0.00724638
754	chr1	55143728	55145730	2003	sex-indep (robust)	Induced (weak)	3	1	Hspe1				Hspe1	Hspd1				Hspe1	Hspe1	3	3	0.00149775	0.00149775				0.00149775	0.00149775
755	chr1	55187691	55188774	1084	sex-indep (robust)	Unresponsive	3	1											Mobkl3	0	0	0
756	chr1	55202522	55202689	168	sex-indep (standard)	Unresponsive	2	1												1	0	0.00595238
757	chr1	55227831	55229045	1215	sex-indep (robust)	Suppressed (weak)	3	1	Mobkl3				Mobkl3	Mobkl3	Mobkl3	Mobkl3			Mobkl3	5	4	0.00411523	0.00411523				0.00411523	0.00411523	0.00411523
758	chr1	55230206	55231364	1159	sex-indep (robust)	Suppressed (weak)	3	1			Mobkl3					Mobkl3				4	1	0.00345125			0.00345125
759	chr1	55293784	55294496	713	sex-indep (robust)	Unresponsive	3	1	Mars2					Mars2						3	2	0.00420757	0.00420757					0.00420757
760	chr1	55420204	55420761	558	sex-indep (standard)	Unresponsive	3	1												4	0	0.00716846
761	chr1	55440123	55440230	108	sex-indep (standard)	Unresponsive	2	1												1	0	0.00925926
762	chr1	55462532	55463062	531	sex-indep (robust)	Unresponsive	3	1												4	0	0.00753296
763	chr1	55763522	55763646	125	sex-indep (standard)	Unresponsive	2	1												2	0	0.016
764	chr1	55763876	55764255	380	sex-indep (robust)	Suppressed (weak)	3	1												4	0	0.0105263
765	chr1	55793231	55793425	195	sex-indep (standard)	Unresponsive	3	1												0	0	0
766	chr1	55864029	55864288	260	sex-indep (standard)	Unresponsive	2	1												2	0	0.00769231
767	chr1	56351340	56351510	171	sex-indep (standard)	Unresponsive	2	1												0	0	0
768	chr1	56596578	56597327	750	sex-indep (robust)	Suppressed (strong)	3	1								Hsfy2				1	0	0.00133333
769	chr1	56838930	56839333	404	sex-indep (standard)	Suppressed (strong)	2	1												1	0	0.00247525
770	chr1	57026169	57026709	541	sex-indep (robust)	Unresponsive	3	1												1	0	0.00184843
771	chr1	57028329	57028608	280	sex-indep (standard)	Unresponsive	2	1												0	0	0
772	chr1	57028892	57030834	1943	sex-indep (robust)	Suppressed (weak)	3	1												5	0	0.00257334
773	chr1	57031117	57031481	365	sex-indep (robust)	Unresponsive	2	1												0	0	0
774	chr1	57326514	57326827	314	sex-indep (standard)	Unresponsive	2	1												1	0	0.00318471
775	chr1	57396280	57396544	265	sex-indep (robust)	Unresponsive	3	1												0	0	0
776	chr1	57398092	57398377	286	sex-indep (robust)	Suppressed (strong)	3	1												1	0	0.0034965
777	chr1	57425294	57425549	256	sex-indep (robust)	Unresponsive	3	1								AK016177				0	0	0
778	chr1	57429739	57430038	300	sex-indep (robust)	Suppressed (strong)	2	1												4	0	0.0133333
779	chr1	57434191	57435070	880	sex-indep (robust)	Unresponsive	3	1												9	0	0.0102273
780	chr1	57447913	57448625	713	sex-indep (robust)	Suppressed (strong)	3	1												0	0	0
781	chr1	57449325	57449916	592	sex-indep (robust)	Suppressed (weak)	3	1												3	0	0.00506757
782	chr1	57462902	57464170	1269	sex-indep (robust)	Unresponsive	3	1												4	0	0.00315209
783	chr1	57486706	57486886	181	sex-indep (standard)	Unresponsive	2	1												0	0	0
784	chr1	57493003	57493611	609	sex-indep (robust)	Unresponsive	3	1												3	0	0.00492611
785	chr1	57546966	57547278	313	sex-indep (robust)	Unresponsive	3	1												0	0	0
786	chr1	57799178	57799427	250	sex-indep (robust)	Unresponsive	3	1												0	0	0
787	chr1	57831491	57832131	641	sex-indep (standard)	Unresponsive	2	1												0	0	0
788	chr1	57906853	57907063	211	sex-indep (robust)	Unresponsive	2	1												4	0	0.0189573
789	chr1	57947148	57947614	467	sex-indep (standard)	Unresponsive	3	1												0	0	0
790	chr1	58026752	58027169	418	sex-indep (robust)	Unresponsive	3	1												0	0	0
791	chr1	58052546	58053159	614	sex-indep (robust)	Unresponsive	3	1											Sgol2	0	0	0
792	chr1	58086406	58088445	2040	sex-indep (robust)	Suppressed (weak)	3	1						Aox1	Aox1			Aox1	Aox1	0	2	0						0	0
793	chr1	58088614	58088721	108	sex-indep (standard)	Unresponsive	2	1												0	0	0
794	chr1	58127850	58129112	1263	Male (robust)	Suppressed (strong)	3	1							Aox3					4	1	0.00316706							0.00316706
795	chr1	58134236	58134474	239	sex-indep (standard)	Unresponsive	3	1												0	0	0
796	chr1	58134675	58135709	1035	Male (robust)	Suppressed (strong)	3	1						Aox3						3	1	0.00289855						0.00289855
797	chr1	58138066	58138430	365	sex-indep (robust)	Unresponsive	2	1												2	0	0.00547945
798	chr1	58149359	58149716	358	sex-indep (robust)	Suppressed (strong)	3	1												5	0	0.0139665
799	chr1	58154239	58154580	342	sex-indep (robust)	Suppressed (weak)	3	1								Aox3				2	0	0.00584795
800	chr1	58158302	58158945	644	sex-indep (robust)	Suppressed (weak)	3	1												2	0	0.00310559
801	chr1	58169758	58170560	803	sex-indep (robust)	Suppressed (weak)	2	1										Aox3	Aox3	10	0	0.0124533
802	chr1	58170836	58171233	398	sex-indep (robust)	Unresponsive	3	1						Aox3				Aox3	Aox3	3	1	0.00753769						0.00753769
803	chr1	58171725	58172319	595	Male (standard)	Suppressed (strong)	3	1											Aox3	2	0	0.00336134
804	chr1	58174849	58175505	657	sex-indep (robust)	Suppressed (strong)	3	1							Aox3	Aox3			Aox3	1	1	0.00152207							0.00152207
805	chr1	58194821	58195029	209	sex-indep (robust)	Suppressed (weak)	2	1												3	0	0.0143541
806	chr1	58200931	58202136	1206	sex-indep (robust)	Unresponsive	3	1			Aox3	Aox3		Aox3	Aox3	Aox3				7	4	0.00580431			0.00580431	0.00580431		0.00580431	0.00580431
807	chr1	58202740	58203039	300	sex-indep (robust)	Unresponsive	3	1												4	0	0.0133333
808	chr1	58203246	58203737	492	sex-indep (standard)	Unresponsive	3	1												4	0	0.00813008
809	chr1	58204580	58204829	250	sex-indep (robust)	Unresponsive	2	1												3	0	0.012
810	chr1	58205138	58205390	253	Male (standard)	Unresponsive	1	1												1	0	0.00395257
811	chr1	58216581	58216701	121	Male (less stringent)	Suppressed (strong)	1	1												0	0	0
812	chr1	58241169	58241389	221	Male (less stringent)	Suppressed (strong)	1	1												1	0	0.00452489
813	chr1	58251322	58251685	364	Male (standard)	Suppressed (weak)	1	1												0	0	0
814	chr1	58254565	58254761	197	Male (standard)	Suppressed (strong)	1	1												4	0	0.0203046
815	chr1	58353202	58353429	228	sex-indep (standard)	Unresponsive	3	1												2	0	0.00877193
816	chr1	58398519	58398761	243	sex-indep (standard)	Unresponsive	3	1												0	0	0
817	chr1	58410298	58410860	563	sex-indep (robust)	Unresponsive	3	1						Bzw1						0	1	0						0
818	chr1	58439469	58439858	390	sex-indep (robust)	Suppressed (strong)	2	1												0	0	0
819	chr1	58448793	58448901	109	sex-indep (standard)	Unresponsive	2	1												1	0	0.00917431
820	chr1	58449436	58450393	958	sex-indep (robust)	Suppressed (weak)	3	1										Bzw1	Bzw1	4	0	0.00417537
821	chr1	58450457	58450726	270	sex-indep (standard)	Unresponsive	3	1	Bzw1											0	1	0	0
822	chr1	58458290	58458596	307	sex-indep (robust)	Unresponsive	3	1												1	0	0.00325733
823	chr1	58479758	58480020	263	sex-indep (robust)	Unresponsive	3	1												1	0	0.00380228
824	chr1	58480310	58481217	908	sex-indep (robust)	Unresponsive	3	1										Clk1	Clk1	3	0	0.00330396
825	chr1	58481486	58481647	162	sex-indep (standard)	Unresponsive	3	1												1	0	0.00617284
826	chr1	58501963	58502670	708	sex-indep (robust)	Unresponsive	3	1												3	0	0.00423729
827	chr1	58532529	58532875	347	sex-indep (robust)	Unresponsive	3	1												0	0	0
828	chr1	58561435	58562085	651	sex-indep (robust)	Unresponsive	3	1						AK144771				Orc2	AK053027	1	1	0.0015361						0.0015361
829	chr1	58642331	58642528	198	sex-indep (standard)	Unresponsive	2	1												0	0	0
830	chr1	58642642	58643603	962	sex-indep (robust)	Unresponsive	3	1								Ndufb3		Fam126b	Fam126b	2	0	0.002079
831	chr1	58661705	58661910	206	sex-indep (standard)	Suppressed (strong)	2	1												0	0	0
832	chr1	58667041	58667837	797	sex-indep (robust)	Suppressed (strong)	3	1												0	0	0
833	chr1	58671347	58672313	967	sex-indep (robust)	Unresponsive	3	1		Ndufb3				Ndufb3						2	2	0.00206825		0.00206825				0.00206825
834	chr1	58672502	58672848	347	sex-indep (standard)	Unresponsive	3	1												0	0	0
835	chr1	58709312	58709847	536	sex-indep (robust)	Unresponsive	3	1												6	0	0.011194
836	chr1	58767886	58768864	979	sex-indep (robust)	Unresponsive	3	1										Cflar	Cflar	0	0	0
837	chr1	58769052	58771104	2053	sex-indep (robust)	Suppressed (weak)	3	1			Cflar		Cflar	Cflar	Cflar	Cflar		Cflar	Cflar	0	4	0			0		0	0	0
838	chr1	58773114	58773390	277	sex-indep (standard)	Unresponsive	3	1											Cflar	0	0	0
839	chr1	58773504	58773660	157	sex-indep (robust)	Unresponsive	3	1											Cflar	0	0	0
840	chr1	58773850	58774039	190	sex-indep (robust)	Unresponsive	3	1												0	0	0
841	chr1	58776065	58776212	148	sex-indep (standard)	Unresponsive	2	1												0	0	0
842	chr1	58777012	58777341	330	sex-indep (robust)	Unresponsive	3	1												0	0	0
843	chr1	58782473	58782669	197	sex-indep (standard)	Unresponsive	2	1												0	0	0
844	chr1	58783942	58784193	252	sex-indep (standard)	Unresponsive	3	1												0	0	0
845	chr1	58800231	58800361	131	sex-indep (standard)	Unresponsive	2	1												0	0	0
846	chr1	58801576	58801815	240	sex-indep (standard)	Unresponsive	3	1												0	0	0
847	chr1	58818346	58818664	319	sex-indep (standard)	Unresponsive	3	1												0	0	0
848	chr1	58830851	58831064	214	sex-indep (robust)	Unresponsive	3	1												0	0	0
849	chr1	58851843	58852733	891	sex-indep (robust)	Unresponsive	3	1										Casp8	Casp8	0	0	0
850	chr1	58859263	58859508	246	sex-indep (standard)	Unresponsive	3	1												0	0	0
851	chr1	59002483	59002690	208	sex-indep (standard)	Unresponsive	2	1												0	0	0
852	chr1	59002930	59003066	137	sex-indep (standard)	Unresponsive	2	1												0	0	0
853	chr1	59008169	59008468	300	sex-indep (robust)	Unresponsive	3	1	Trak2	Trak2	Trak2			Trak2						1	4	0.00333333	0.00333333	0.00333333	0.00333333			0.00333333
854	chr1	59008761	59008969	209	sex-indep (standard)	Unresponsive	2	1												0	0	0
855	chr1	59014792	59015108	317	sex-indep (robust)	Unresponsive	3	1						Trak2						0	1	0						0
856	chr1	59029745	59031295	1551	sex-indep (robust)	Suppressed (weak)	3	1										Stradb	Trak2	3	0	0.00193424
857	chr1	59159037	59159212	176	sex-indep (standard)	Unresponsive	2	1	Als2cr11	Als2cr11				Als2cr11						3	3	0.0170455	0.0170455	0.0170455				0.0170455
858	chr1	59167386	59167821	436	sex-indep (robust)	Induced (weak)	3	1	Als2cr4	Als2cr4	Als2cr4			Als2cr4						0	4	0	0	0	0			0
859	chr1	59176481	59177203	723	sex-indep (robust)	Unresponsive	3	1												5	0	0.00691563
860	chr1	59214733	59215033	301	sex-indep (robust)	Unresponsive	3	1												0	0	0
861	chr1	59231376	59232192	817	sex-indep (robust)	Unresponsive	3	1		Mpp4				Mpp4	Mpp4					1	3	0.00122399		0.00122399				0.00122399	0.00122399
862	chr1	59235014	59235557	544	Female (standard)	Induced (strong)	3	1												4	0	0.00735294
863	chr1	59257841	59258818	978	sex-indep (robust)	Suppressed (weak)	3	1												6	0	0.00613497
864	chr1	59259182	59259698	517	sex-indep (robust)	Induced (weak)	3	1												5	0	0.00967118
865	chr1	59265310	59265859	550	sex-indep (standard)	Unresponsive	3	1												0	0	0
866	chr1	59268510	59269569	1060	sex-indep (robust)	Suppressed (strong)	3	1	Als2	Als2			Als2		Als2				Als2	5	4	0.00471698	0.00471698	0.00471698			0.00471698		0.00471698
867	chr1	59293679	59295072	1394	sex-indep (robust)	Unresponsive	3	1							Als2			Als2	Als2	6	1	0.00430416							0.00430416
868	chr1	59373699	59373924	226	sex-indep (standard)	Unresponsive	2	1							Cdk15					0	1	0							0
869	chr1	59378170	59380042	1873	sex-indep (robust)	Suppressed (weak)	3	1							Cdk15					23	1	0.0122798							0.0122798
870	chr1	59418389	59418557	169	sex-indep (standard)	Suppressed (strong)	2	1												1	0	0.00591716
871	chr1	59418912	59419133	222	sex-indep (standard)	Unresponsive	2	1												2	0	0.00900901
872	chr1	59419568	59419716	149	sex-indep (standard)	Suppressed (weak)	2	1												2	0	0.0134228
873	chr1	59424845	59425387	543	sex-indep (robust)	Unresponsive	3	1												0	0	0
874	chr1	59437906	59438081	176	sex-indep (standard)	Unresponsive	2	1												0	0	0
875	chr1	59439412	59440510	1099	sex-indep (robust)	Unresponsive	3	1											Fzd7	1	0	0.000909918
876	chr1	59442557	59442885	329	sex-indep (robust)	Unresponsive	3	1				Fzd7							Fzd7	5	1	0.0151976				0.0151976
877	chr1	59445707	59446552	846	sex-indep (robust)	Unresponsive	3	1							Fzd7	Fzd7		Fzd7	Fzd7	5	1	0.00591017							0.00591017
878	chr1	59448729	59448903	175	sex-indep (robust)	Unresponsive	3	1												5	0	0.0285714
879	chr1	59453283	59453532	250	sex-indep (robust)	Unresponsive	3	1												0	0	0
880	chr1	59460730	59460987	258	sex-indep (robust)	Unresponsive	3	1												4	0	0.0155039
881	chr1	59470048	59470560	513	sex-indep (robust)	Unresponsive	3	1	Fzd7	Fzd7				Fzd7						3	3	0.00584795	0.00584795	0.00584795				0.00584795
882	chr1	59475650	59475893	244	sex-indep (robust)	Unresponsive	2	1												1	0	0.00409836
883	chr1	59479713	59480217	505	sex-indep (standard)	Unresponsive	3	1												4	0	0.00792079
884	chr1	59480384	59481045	662	sex-indep (robust)	Suppressed (weak)	3	1												12	0	0.0181269
885	chr1	59483247	59483412	166	sex-indep (standard)	Unresponsive	3	1												0	0	0
886	chr1	59487169	59487365	197	sex-indep (robust)	Unresponsive	2	1												5	0	0.0253807
887	chr1	59492977	59493936	960	sex-indep (robust)	Unresponsive	3	1		Fzd7		Fzd7	Fzd7	Fzd7	Fzd7	Fzd7				9	5	0.009375		0.009375		0.009375	0.009375	0.009375	0.009375
888	chr1	59495946	59496939	994	sex-indep (robust)	Suppressed (weak)	3	1					Fzd7	Fzd7	Fzd7	Fzd7				6	3	0.00603622					0.00603622	0.00603622	0.00603622
889	chr1	59538295	59541561	3267	sex-indep (robust)	Induced (weak)	3	1	Fzd7	Fzd7				Fzd7				Fzd7	Fzd7	3	3	0.000918274	0.000918274	0.000918274				0.000918274
890	chr1	59543289	59543483	195	sex-indep (robust)	Suppressed (weak)	2	1												0	0	0
891	chr1	59544125	59544759	635	Male (robust)	Suppressed (strong)	3	1											Fzd7	0	0	0
892	chr1	59555144	59555288	145	sex-indep (standard)	Unresponsive	2	1												1	0	0.00689655
893	chr1	59560485	59560980	496	sex-indep (robust)	Unresponsive	3	1						Gm973	Gm973	Gm973			Gm973	1	2	0.00201613						0.00201613	0.00201613
894	chr1	59680309	59680456	148	sex-indep (standard)	Unresponsive	2	1												2	0	0.0135135
895	chr1	59682360	59682523	164	sex-indep (standard)	Unresponsive	2	1												1	0	0.00609756
896	chr1	59726801	59727220	420	sex-indep (robust)	Unresponsive	3	1												1	0	0.00238095
897	chr1	59727443	59727894	452	sex-indep (robust)	Unresponsive	3	1								Sumo1		Sumo1	Sumo1	1	0	0.00221239
898	chr1	59741360	59742091	732	sex-indep (robust)	Unresponsive	3	1						Nop58		Nop58		Nop58	Nop58	0	1	0						0
899	chr1	59742619	59742761	143	sex-indep (standard)	Unresponsive	2	1												0	0	0
900	chr1	59819654	59821073	1420	sex-indep (robust)	Unresponsive	3	1												1	0	0.000704225
901	chr1	59821558	59821747	190	sex-indep (standard)	Unresponsive	2	1												0	0	0
902	chr1	59959540	59959817	278	sex-indep (robust)	Unresponsive	3	1												0	0	0
903	chr1	59969340	59970042	703	sex-indep (robust)	Unresponsive	3	1												2	0	0.00284495
904	chr1	59970273	59970535	263	sex-indep (robust)	Unresponsive	3	1												0	0	0
905	chr1	60154292	60155639	1348	sex-indep (robust)	Unresponsive	3	1											Carf	3	0	0.00222552
906	chr1	60203797	60204073	277	sex-indep (robust)	Unresponsive	3	1												0	0	0
907	chr1	60227264	60227374	111	sex-indep (standard)	Unresponsive	2	1												0	0	0
908	chr1	60236878	60238178	1301	sex-indep (robust)	Unresponsive	3	1											Nbeal1	9	0	0.00691776
909	chr1	60326275	60326418	144	sex-indep (standard)	Unresponsive	2	1												0	0	0
910	chr1	60350807	60351298	492	sex-indep (robust)	Unresponsive	3	1								Cyp20a1				2	0	0.00406504
911	chr1	60399799	60400695	897	sex-indep (robust)	Unresponsive	3	1					Cyp20a1	Cyp20a1						17	2	0.0189521					0.0189521	0.0189521
912	chr1	60402544	60402903	360	sex-indep (robust)	Unresponsive	3	1												0	0	0
913	chr1	60465960	60467061	1102	sex-indep (robust)	Unresponsive	3	1												3	0	0.00272232
914	chr1	60517591	60517822	232	sex-indep (standard)	Unresponsive	3	1												2	0	0.00862069
915	chr1	60619936	60620220	285	sex-indep (robust)	Unresponsive	3	1											Raph1	0	0	0
916	chr1	60622066	60622645	580	sex-indep (standard)	Unresponsive	3	1												0	0	0
917	chr1	60622896	60624353	1458	sex-indep (robust)	Unresponsive	3	1												1	0	0.000685871
918	chr1	60628276	60628794	519	sex-indep (robust)	Suppressed (strong)	3	1												0	0	0
919	chr1	60653161	60654041	881	sex-indep (robust)	Suppressed (strong)	3	1												1	0	0.00113507
920	chr1	60655338	60655502	165	sex-indep (standard)	Unresponsive	2	1												0	0	0
921	chr1	60655648	60656570	923	sex-indep (robust)	Unresponsive	3	1					Raph1							2	1	0.00216685					0.00216685
922	chr1	60665902	60666120	219	sex-indep (standard)	Unresponsive	2	1												1	0	0.00456621
923	chr1	60666361	60666509	149	sex-indep (standard)	Unresponsive	2	1												0	0	0
924	chr1	60668860	60669199	340	sex-indep (standard)	Unresponsive	3	1												5	0	0.0147059
925	chr1	60680376	60680625	250	sex-indep (robust)	Unresponsive	3	1												1	0	0.004
926	chr1	60694009	60694177	169	sex-indep (robust)	Unresponsive	3	1												0	0	0
927	chr1	60698159	60698701	543	sex-indep (robust)	Unresponsive	3	1												2	0	0.00368324
928	chr1	60699102	60699359	258	sex-indep (robust)	Unresponsive	3	1												2	0	0.00775194
929	chr1	60707043	60707328	286	sex-indep (robust)	Unresponsive	3	1												0	0	0
930	chr1	60709526	60709876	351	sex-indep (robust)	Unresponsive	3	1												1	0	0.002849
931	chr1	60712084	60712880	797	sex-indep (robust)	Unresponsive	3	1												2	0	0.00250941
932	chr1	60713945	60714189	245	sex-indep (robust)	Unresponsive	3	1												2	0	0.00816327
933	chr1	60714455	60714717	263	sex-indep (standard)	Unresponsive	2	1												3	0	0.0114068
934	chr1	60715323	60716152	830	sex-indep (robust)	Unresponsive	3	1												3	0	0.00361446
935	chr1	60716412	60716839	428	sex-indep (robust)	Suppressed (weak)	3	1					AK217854						AK217854	0	1	0					0
936	chr1	60718641	60719745	1105	sex-indep (robust)	Suppressed (weak)	3	1										AK217854	AK217854	6	0	0.00542986
937	chr1	60724733	60725481	749	sex-indep (robust)	Unresponsive	3	1												1	0	0.00133511
938	chr1	60725842	60726862	1021	sex-indep (robust)	Suppressed (weak)	3	1	AK217854				AK217854	AK217854	AK217854	AK217854			AK217854	1	4	0.000979432	0.000979432				0.000979432	0.000979432	0.000979432
939	chr1	60772801	60773032	232	sex-indep (standard)	Unresponsive	3	1												0	0	0
940	chr1	60791900	60792420	521	sex-indep (robust)	Unresponsive	3	1												1	0	0.00191939
941	chr1	60878279	60878802	524	sex-indep (robust)	Unresponsive	3	1												1	0	0.0019084
942	chr1	60879767	60880095	329	sex-indep (robust)	Unresponsive	3	1												1	0	0.00303951
943	chr1	60881499	60882053	555	Male (standard)	Suppressed (strong)	3	1			AK040166									0	1	0			0
944	chr1	60883708	60884595	888	Male (robust)	Suppressed (strong)	3	1	AK040166	AK040166				AK040166		AK040166				3	3	0.00337838	0.00337838	0.00337838				0.00337838
945	chr1	60886797	60887008	212	sex-indep (robust)	Unresponsive	3	1												0	0	0
946	chr1	60903648	60904111	464	Male (standard)	Unresponsive	3	1							Ctla4					1	1	0.00215517							0.00215517
947	chr1	60914501	60914802	302	sex-indep (standard)	Unresponsive	3	1												2	0	0.00662252
948	chr1	60917505	60918013	509	sex-indep (robust)	Unresponsive	2	1												1	0	0.00196464
949	chr1	60919743	60920324	582	sex-indep (robust)	Unresponsive	3	1												2	0	0.00343643
950	chr1	60922960	60923203	244	sex-indep (robust)	Unresponsive	3	1												0	0	0
951	chr1	61017107	61017699	593	sex-indep (robust)	Unresponsive	3	1												0	0	0
952	chr1	61409870	61410021	152	sex-indep (standard)	Unresponsive	2	1												1	0	0.00657895
953	chr1	61430139	61431416	1278	sex-indep (robust)	Suppressed (weak)	3	1												1	0	0.000782473
954	chr1	61433185	61433437	253	sex-indep (standard)	Unresponsive	3	1												0	0	0
955	chr1	61474491	61474802	312	sex-indep (standard)	Unresponsive	2	1												4	0	0.0128205
956	chr1	61685386	61686036	651	sex-indep (standard)	Unresponsive	3	1												1	0	0.0015361
957	chr1	61696412	61696922	511	Male (robust)	Suppressed (strong)	1	1												0	0	0
958	chr1	61698362	61698867	506	Male (standard)	Suppressed (strong)	1	1												0	0	0
959	chr1	61817867	61818066	200	sex-indep (standard)	Unresponsive	2	1												3	0	0.015
960	chr1	61893165	61893551	387	sex-indep (robust)	Unresponsive	3	1								AK076674				0	0	0
961	chr1	62221668	62222232	565	sex-indep (robust)	Suppressed (weak)	3	1												1	0	0.00176991
962	chr1	62403223	62403440	218	sex-indep (standard)	Unresponsive	3	1												0	0	0
963	chr1	62469537	62469917	381	sex-indep (robust)	Unresponsive	3	1								Nrp2				0	0	0
964	chr1	62512136	62512416	281	sex-indep (robust)	Unresponsive	3	1												0	0	0
965	chr1	62512873	62513108	236	sex-indep (standard)	Unresponsive	3	1												0	0	0
966	chr1	62610977	62611165	189	sex-indep (standard)	Unresponsive	3	1												0	0	0
967	chr1	62613299	62613450	152	sex-indep (standard)	Unresponsive	3	1	Nrp2					Nrp2						0	2	0	0					0
968	chr1	62711471	62711932	462	sex-indep (robust)	Unresponsive	3	1												3	0	0.00649351
969	chr1	62747669	62748065	397	sex-indep (robust)	Unresponsive	3	1												0	0	0
970	chr1	62749411	62750366	956	sex-indep (robust)	Unresponsive	3	1												0	0	0
971	chr1	62752639	62754260	1622	sex-indep (robust)	Suppressed (weak)	3	1												7	0	0.00431566
972	chr1	62766321	62766981	661	sex-indep (robust)	Unresponsive	2	1												0	0	0
973	chr1	62767320	62767640	321	sex-indep (standard)	Unresponsive	3	1												0	0	0
974	chr1	62769716	62772230	2515	sex-indep (robust)	Suppressed (weak)	3	1							Nrp2	Nrp2	Nrp2			1	1	0.000397614							0.000397614
975	chr1	62772885	62773132	248	sex-indep (standard)	Unresponsive	3	1												0	0	0
976	chr1	62776113	62776614	502	sex-indep (standard)	Unresponsive	3	1												2	0	0.00398406
977	chr1	62776617	62776865	249	sex-indep (standard)	Unresponsive	3	1												2	0	0.00803213
978	chr1	62777157	62777451	295	sex-indep (robust)	Unresponsive	3	1												1	0	0.00338983
979	chr1	62778194	62778547	354	sex-indep (standard)	Suppressed (weak)	2	1												2	0	0.00564972
980	chr1	62778713	62778957	245	sex-indep (robust)	Unresponsive	3	1												0	0	0
981	chr1	62781105	62781433	329	sex-indep (robust)	Unresponsive	3	1												3	0	0.00911854
982	chr1	62794244	62794776	533	sex-indep (robust)	Suppressed (weak)	3	1			Nrp2									0	1	0			0
983	chr1	62794910	62795361	452	sex-indep (robust)	Unresponsive	3	1												0	0	0
984	chr1	62797094	62797258	165	sex-indep (standard)	Unresponsive	2	1												0	0	0
985	chr1	62797785	62798485	701	sex-indep (robust)	Unresponsive	3	1												0	0	0
986	chr1	62822569	62822832	264	sex-indep (robust)	Unresponsive	3	1												0	0	0
987	chr1	62823797	62824598	802	sex-indep (robust)	Unresponsive	3	1												1	0	0.00124688
988	chr1	62829852	62830228	377	sex-indep (robust)	Unresponsive	3	1												1	0	0.00265252
989	chr1	62842270	62842557	288	sex-indep (robust)	Unresponsive	3	1												0	0	0
990	chr1	62842916	62843070	155	sex-indep (standard)	Unresponsive	2	1												0	0	0
991	chr1	62856136	62856783	648	sex-indep (robust)	Unresponsive	3	1						Nrp2					Nrp2	1	1	0.00154321						0.00154321
992	chr1	62857816	62858034	219	sex-indep (standard)	Unresponsive	3	1												1	0	0.00456621
993	chr1	62868146	62868837	692	sex-indep (robust)	Unresponsive	3	1												1	0	0.00144509
994	chr1	62869617	62870880	1264	sex-indep (robust)	Unresponsive	3	1						Nrp2	Nrp2					1	2	0.000791139						0.000791139	0.000791139
995	chr1	62873836	62874289	454	sex-indep (robust)	Unresponsive	3	1								Nrp2				0	0	0
996	chr1	62874527	62874799	273	sex-indep (standard)	Unresponsive	2	1												0	0	0
997	chr1	62946003	62946260	258	sex-indep (standard)	Suppressed (weak)	2	1												0	0	0
998	chr1	62976191	62976384	194	sex-indep (standard)	Unresponsive	2	1												0	0	0
999	chr1	63032994	63033221	228	sex-indep (standard)	Unresponsive	2	1	Ino80d											0	1	0	0
1000	chr1	63159372	63161603	2232	sex-indep (robust)	Unresponsive	3	1										AK017924	Ino80d	0	0	0
1001	chr1	63170337	63171249	913	sex-indep (robust)	Suppressed (weak)	3	1	AK017924					AK017924						0	2	0	0					0
1002	chr1	63176393	63177067	675	sex-indep (robust)	Unresponsive	3	1												0	0	0
1003	chr1	63185145	63185562	418	sex-indep (robust)	Unresponsive	2	1												0	0	0
1004	chr1	63222534	63224726	2193	sex-indep (standard)	Suppressed (weak)	3	1							Ndufs1			Eef1b2	Ndufs1	0	1	0							0
1005	chr1	63227639	63227949	311	sex-indep (robust)	Unresponsive	3	1												0	0	0
1006	chr1	63228877	63229157	281	sex-indep (robust)	Unresponsive	3	1												0	0	0
1007	chr1	63477207	63477613	407	sex-indep (robust)	Unresponsive	3	1												1	0	0.002457
1008	chr1	63480708	63481072	365	sex-indep (standard)	Unresponsive	3	1												2	0	0.00547945
1009	chr1	63484199	63484508	310	sex-indep (robust)	Unresponsive	3	1												2	0	0.00645161
1010	chr1	63492272	63492568	297	sex-indep (robust)	Unresponsive	3	1												1	0	0.003367
1011	chr1	63525503	63525880	378	sex-indep (robust)	Unresponsive	3	1												0	0	0
1012	chr1	63776683	63777449	767	sex-indep (robust)	Unresponsive	3	1						Fastkd2		Fastkd2	Fastkd2			1	1	0.00130378						0.00130378
1013	chr1	64065316	64065644	329	sex-indep (robust)	Unresponsive	3	1												4	0	0.0121581
1014	chr1	64081712	64082021	310	sex-indep (robust)	Unresponsive	3	1	AK150559				AK150559	AK150559						0	3	0	0				0	0
1015	chr1	64087367	64088024	658	sex-indep (robust)	Unresponsive	3	1												3	0	0.00455927
1016	chr1	64144203	64144462	260	sex-indep (robust)	Unresponsive	2	1												2	0	0.00769231
1017	chr1	64166450	64166758	309	sex-indep (robust)	Unresponsive	3	1												0	0	0
1018	chr1	64167079	64167254	176	sex-indep (standard)	Unresponsive	2	1												0	0	0
1019	chr1	64167467	64169328	1862	sex-indep (robust)	Suppressed (weak)	3	1	Klf7					Klf7		Klf7		Klf7	Klf7	0	2	0	0					0
1020	chr1	64272707	64272898	192	sex-indep (standard)	Unresponsive	3	1												0	0	0
1021	chr1	64348036	64348675	640	sex-indep (standard)	Unresponsive	3	1												1	0	0.0015625
1022	chr1	64349388	64349621	234	sex-indep (robust)	Unresponsive	3	1												1	0	0.0042735
1023	chr1	64351905	64352592	688	sex-indep (robust)	Unresponsive	3	1												3	0	0.00436047
1024	chr1	64354745	64354875	131	sex-indep (standard)	Unresponsive	2	1												1	0	0.00763359
1025	chr1	64420911	64421658	748	sex-indep (robust)	Unresponsive	3	1												3	0	0.0040107
1026	chr1	64492720	64492908	189	sex-indep (standard)	Unresponsive	2	1												0	0	0
1027	chr1	64578556	64579883	1328	sex-indep (robust)	Suppressed (weak)	3	1										Creb1	Creb1	4	0	0.00301205
1028	chr1	64580087	64580267	181	sex-indep (robust)	Unresponsive	3	1												0	0	0
1029	chr1	64663325	64664519	1195	sex-indep (robust)	Suppressed (weak)	3	1											Fam119a	4	0	0.00334728
1030	chr1	64736433	64736800	368	sex-indep (robust)	Unresponsive	3	1						AK013046						0	1	0						0
1031	chr1	64736949	64738160	1212	sex-indep (robust)	Suppressed (weak)	3	1										AK013046	AK013046	4	0	0.00330033
1032	chr1	64764192	64764309	118	sex-indep (standard)	Unresponsive	2	1												0	0	0
1033	chr1	64781398	64781915	518	sex-indep (standard)	Unresponsive	3	1												0	0	0
1034	chr1	64781981	64783211	1231	sex-indep (robust)	Unresponsive	3	1	Fzd5				Fzd5	Fzd5						1	3	0.000812348	0.000812348				0.000812348	0.000812348
1035	chr1	64783472	64785670	2199	sex-indep (robust)	Suppressed (weak)	3	1						Fzd5					Fzd5	2	1	0.000909504						0.000909504
1036	chr1	64789087	64789831	745	sex-indep (robust)	Unresponsive	3	1	Fzd5	Fzd5	Fzd5	Fzd5	Fzd5	Fzd5	Fzd5					1	7	0.00134228	0.00134228	0.00134228	0.00134228	0.00134228	0.00134228	0.00134228	0.00134228
1037	chr1	64799715	64800006	292	sex-indep (robust)	Unresponsive	3	1												4	0	0.0136986
1038	chr1	64800282	64800576	295	sex-indep (robust)	Unresponsive	3	1												0	0	0
1039	chr1	64801130	64801612	483	sex-indep (robust)	Unresponsive	3	1						Fzd5						0	1	0						0
1040	chr1	64802625	64803427	803	sex-indep (robust)	Unresponsive	3	1					Fzd5							0	1	0					0
1041	chr1	64803885	64804270	386	sex-indep (robust)	Unresponsive	3	1												0	0	0
1042	chr1	64834059	64834948	890	sex-indep (robust)	Suppressed (weak)	3	1			Fzd5		Fzd5	Fzd5		Fzd5				0	3	0			0		0	0
1043	chr1	64837981	64838208	228	sex-indep (robust)	Unresponsive	2	1												0	0	0
1044	chr1	64839000	64840076	1077	sex-indep (robust)	Suppressed (weak)	3	1												4	0	0.00371402
1045	chr1	64841875	64842237	363	sex-indep (robust)	Unresponsive	3	1		Fzd5		Fzd5		Fzd5	Fzd5					0	4	0		0		0		0	0
1046	chr1	64855766	64856043	278	sex-indep (standard)	Suppressed (strong)	2	1												0	0	0
1047	chr1	65056820	65056984	165	sex-indep (standard)	Unresponsive	2	1												0	0	0
1048	chr1	65137013	65137325	313	sex-indep (robust)	Unresponsive	3	1						Crygb						0	1	0						0
1049	chr1	65151099	65151877	779	sex-indep (robust)	Unresponsive	3	1												19	0	0.0243902
1050	chr1	65158687	65158925	239	sex-indep (robust)	Unresponsive	3	1												0	0	0
1051	chr1	65159183	65159965	783	sex-indep (robust)	Unresponsive	3	1												13	0	0.0166028
1052	chr1	65165148	65165507	360	sex-indep (robust)	Unresponsive	2	1												2	0	0.00555556
1053	chr1	65201387	65201863	477	sex-indep (robust)	Unresponsive	3	1												0	0	0
1054	chr1	65202902	65203278	377	sex-indep (standard)	Unresponsive	2	1												5	0	0.0132626
1055	chr1	65215956	65216776	821	sex-indep (robust)	Unresponsive	3	1												15	0	0.0182704
1056	chr1	65220339	65220693	355	sex-indep (robust)	Unresponsive	3	1												4	0	0.0112676
1057	chr1	65222929	65223178	250	sex-indep (standard)	Unresponsive	2	1												1	0	0.004
1058	chr1	65223486	65223795	310	sex-indep (standard)	Unresponsive	3	1												2	0	0.00645161
1059	chr1	65223953	65226724	2772	sex-indep (robust)	Unresponsive (inconclusive)	3	1	Idh1					Idh1	Idh1			Idh1	Idh1	23	3	0.00829726	0.00829726					0.00829726	0.00829726
1060	chr1	65232702	65233711	1010	sex-indep (robust)	Unresponsive	3	1	Pikfyve	Pikfyve		Pikfyve	Pikfyve	Pikfyve	Pikfyve			Pikfyve	Pikfyve	6	6	0.00594059	0.00594059	0.00594059		0.00594059	0.00594059	0.00594059	0.00594059
1061	chr1	65359547	65359797	251	sex-indep (robust)	Suppressed (weak)	2	1								Pth2r				6	0	0.0239044
1062	chr1	65384424	65384659	236	sex-indep (robust)	Suppressed (strong)	3	1								Pth2r				2	0	0.00847458
1063	chr1	65392600	65393002	403	Male (standard)	Suppressed (strong)	2	1												3	0	0.00744417
1064	chr1	65430310	65430672	363	sex-indep (standard)	Unresponsive	2	1												6	0	0.0165289
1065	chr1	65434954	65435234	281	sex-indep (robust)	Unresponsive	3	1												3	0	0.0106762
1066	chr1	65452205	65452552	348	sex-indep (robust)	Suppressed (strong)	2	1												15	0	0.0431034
1067	chr1	65454023	65454407	385	Male (robust)	Suppressed (strong)	3	1												9	0	0.0233766
1068	chr1	65662333	65662543	211	Male (less stringent)	Unresponsive	1	1												3	0	0.014218
1069	chr1	66147918	66148396	479	sex-indep (robust)	Unresponsive	3	1												11	0	0.0229645
1070	chr1	66221574	66221829	256	sex-indep (robust)	Unresponsive	2	1												2	0	0.0078125
1071	chr1	66597493	66597708	216	sex-indep (standard)	Unresponsive	2	1						Unc80						2	1	0.00925926						0.00925926
1072	chr1	66717925	66718575	651	sex-indep (robust)	Unresponsive	3	1						Rpe						2	1	0.0030722						0.0030722
1073	chr1	66746925	66748094	1170	sex-indep (robust)	Unresponsive	3	1												2	0	0.0017094
1074	chr1	66824551	66824705	155	sex-indep (standard)	Unresponsive	3	1												1	0	0.00645161
1075	chr1	66862603	66864944	2342	sex-indep (robust)	Suppressed (weak)	3	1						1110028C15Rik	1110028C15Rik				1110028C15Rik	12	2	0.00512383						0.00512383	0.00512383
1076	chr1	66908416	66908670	255	sex-indep (standard)	Unresponsive	3	1												2	0	0.00784314
1077	chr1	66908881	66910165	1285	sex-indep (robust)	Unresponsive	3	1	Acadl				Acadl	Acadl	Acadl	Acadl				20	4	0.0155642	0.0155642				0.0155642	0.0155642	0.0155642
1078	chr1	66918189	66918503	315	sex-indep (robust)	Unresponsive	3	1												9	0	0.0285714
1079	chr1	66942246	66942532	287	sex-indep (standard)	Unresponsive	2	1												6	0	0.0209059
1080	chr1	66947608	66947898	291	sex-indep (robust)	Unresponsive	2	1							Acadl					7	1	0.024055							0.024055
1081	chr1	67045087	67045824	738	sex-indep (robust)	Induced (strong)	3	1								Lancl1				12	0	0.0162602
1082	chr1	67047616	67047901	286	sex-indep (standard)	Unresponsive	2	1												8	0	0.027972
1083	chr1	67048208	67049269	1062	sex-indep (robust)	Induced (weak)	3	1						Lancl1						19	1	0.0178908						0.0178908
1084	chr1	67049464	67049818	355	sex-indep (standard)	Unresponsive	2	1												7	0	0.0197183
1085	chr1	67050259	67050497	239	sex-indep (robust)	Unresponsive	3	1												1	0	0.0041841
1086	chr1	67050627	67050949	323	sex-indep (standard)	Unresponsive	3	1												2	0	0.00619195
1087	chr1	67051140	67051815	676	sex-indep (standard)	Unresponsive	2	1												10	0	0.0147929
1088	chr1	67081915	67082056	142	sex-indep (standard)	Unresponsive	2	1												0	0	0
1089	chr1	67085034	67085610	577	sex-indep (robust)	Unresponsive	3	1											Lancl1	11	0	0.0190641
1090	chr1	67102109	67103042	934	sex-indep (robust)	Suppressed (weak)	3	1												15	0	0.01606
1091	chr1	67108098	67108458	361	sex-indep (robust)	Unresponsive	3	1												3	0	0.00831025
1092	chr1	67109011	67109285	275	sex-indep (standard)	Unresponsive	3	1												3	0	0.0109091
1093	chr1	67124023	67124859	837	sex-indep (robust)	Unresponsive	3	1					Lancl1	Lancl1	Lancl1			Lancl1	Lancl1	1	3	0.00119474					0.00119474	0.00119474	0.00119474
1094	chr1	67125167	67125626	460	sex-indep (robust)	Unresponsive	3	1												3	0	0.00652174
1095	chr1	67139009	67139511	503	sex-indep (robust)	Unresponsive	3	1												8	0	0.0159046
1096	chr1	67140261	67140416	156	sex-indep (standard)	Unresponsive	2	1												0	0	0
1097	chr1	67148756	67149354	599	sex-indep (robust)	Suppressed (weak)	3	1	Cps1					Cps1		Cps1			Cps1	8	2	0.0133556	0.0133556					0.0133556
1098	chr1	67149694	67149820	127	sex-indep (standard)	Unresponsive	2	1												3	0	0.023622
1099	chr1	67150014	67150901	888	sex-indep (robust)	Suppressed (weak)	3	1						Cps1	Cps1				Cps1	7	2	0.00788288						0.00788288	0.00788288
1100	chr1	67159900	67160583	684	sex-indep (robust)	Unresponsive	3	1						Cps1	Cps1				Cps1	15	2	0.0219298						0.0219298	0.0219298
1101	chr1	67162863	67163703	841	sex-indep (robust)	Suppressed (weak)	3	1	Cps1	Cps1	Cps1	Cps1		Cps1	Cps1			Cps1	Cps1	6	6	0.00713436	0.00713436	0.00713436	0.00713436	0.00713436		0.00713436	0.00713436
1102	chr1	67164361	67164789	429	sex-indep (robust)	Unresponsive	3	1										Cps1	Cps1	3	0	0.00699301
1103	chr1	67169264	67169996	733	sex-indep (robust)	Unresponsive	3	1										Cps1	Cps1	7	0	0.0095498
1104	chr1	67171060	67172434	1375	sex-indep (robust)	Unresponsive	3	1	Cps1		Cps1			Cps1				Cps1	Cps1	6	3	0.00436364	0.00436364		0.00436364			0.00436364
1105	chr1	67173947	67174589	643	sex-indep (robust)	Unresponsive	3	1											Cps1	9	0	0.0139969
1106	chr1	67175912	67176167	256	sex-indep (standard)	Unresponsive	2	1											Cps1	5	0	0.0195312
1107	chr1	67179584	67179736	153	sex-indep (standard)	Unresponsive	2	1											Cps1	2	0	0.0130719
1108	chr1	67180084	67180442	359	sex-indep (standard)	Unresponsive	3	1											Cps1	3	0	0.00835655
1109	chr1	67189363	67189635	273	sex-indep (standard)	Unresponsive	3	1												1	0	0.003663
1110	chr1	67190321	67190677	357	sex-indep (robust)	Unresponsive	3	1											Cps1	4	0	0.0112045
1111	chr1	67192482	67192883	402	sex-indep (standard)	Unresponsive	3	1												3	0	0.00746269
1112	chr1	67193379	67193524	146	sex-indep (standard)	Unresponsive	2	1												1	0	0.00684932
1113	chr1	67194051	67194404	354	sex-indep (standard)	Unresponsive	3	1											Cps1	10	0	0.0282486
1114	chr1	67194788	67195135	348	sex-indep (standard)	Unresponsive	2	1											Cps1	3	0	0.00862069
1115	chr1	67196381	67196592	212	sex-indep (standard)	Unresponsive	2	1											Cps1	8	0	0.0377358
1116	chr1	67201311	67201700	390	sex-indep (standard)	Unresponsive	3	1												1	0	0.0025641
1117	chr1	67201956	67202194	239	sex-indep (standard)	Unresponsive	2	1												1	0	0.0041841
1118	chr1	67202312	67202503	192	sex-indep (standard)	Unresponsive	2	1												0	0	0
1119	chr1	67204363	67204723	361	sex-indep (standard)	Unresponsive	2	1												5	0	0.0138504
1120	chr1	67209690	67209852	163	sex-indep (standard)	Unresponsive	2	1												3	0	0.0184049
1121	chr1	67210025	67210385	361	sex-indep (standard)	Unresponsive	2	1												7	0	0.0193906
1122	chr1	67212635	67212804	170	sex-indep (standard)	Unresponsive	2	1												1	0	0.00588235
1123	chr1	67214815	67215129	315	sex-indep (standard)	Unresponsive	3	1												1	0	0.0031746
1124	chr1	67217282	67217625	344	sex-indep (standard)	Unresponsive	2	1												1	0	0.00290698
1125	chr1	67218480	67218600	121	sex-indep (standard)	Unresponsive	2	1												0	0	0
1126	chr1	67219138	67219431	294	sex-indep (robust)	Unresponsive	3	1												4	0	0.0136054
1127	chr1	67220910	67221174	265	sex-indep (standard)	Unresponsive	3	1												0	0	0
1128	chr1	67221892	67222384	493	sex-indep (standard)	Unresponsive	3	1												7	0	0.0141988
1129	chr1	67223370	67224029	660	sex-indep (robust)	Unresponsive	3	1												2	0	0.0030303
1130	chr1	67225238	67225709	472	sex-indep (standard)	Unresponsive	2	1												2	0	0.00423729
1131	chr1	67226392	67226767	376	sex-indep (standard)	Unresponsive	3	1												8	0	0.0212766
1132	chr1	67227503	67228118	616	sex-indep (standard)	Unresponsive	3	1												1	0	0.00162338
1133	chr1	67228407	67228676	270	sex-indep (standard)	Unresponsive	2	1												3	0	0.0111111
1134	chr1	67228890	67229271	382	sex-indep (standard)	Unresponsive	2	1												4	0	0.0104712
1135	chr1	67229418	67229585	168	sex-indep (standard)	Unresponsive	2	1												2	0	0.0119048
1136	chr1	67230809	67231046	238	sex-indep (standard)	Unresponsive	2	1												0	0	0
1137	chr1	67235770	67236061	292	sex-indep (standard)	Unresponsive	2	1												1	0	0.00342466
1138	chr1	67236175	67236572	398	sex-indep (standard)	Unresponsive	2	1												3	0	0.00753769
1139	chr1	67237910	67238111	202	sex-indep (standard)	Unresponsive	3	1												1	0	0.0049505
1140	chr1	67238470	67238971	502	sex-indep (robust)	Unresponsive	3	1												15	0	0.0298805
1141	chr1	67240179	67240451	273	sex-indep (robust)	Unresponsive	3	1												1	0	0.003663
1142	chr1	67241029	67241305	277	sex-indep (robust)	Unresponsive	2	1												1	0	0.00361011
1143	chr1	67243923	67244078	156	sex-indep (standard)	Unresponsive	2	1												1	0	0.00641026
1144	chr1	67244867	67245077	211	sex-indep (standard)	Unresponsive	2	1												0	0	0
1145	chr1	67250084	67250195	112	sex-indep (standard)	Unresponsive	2	1												1	0	0.00892857
1146	chr1	67250982	67251303	322	sex-indep (robust)	Unresponsive	3	1												2	0	0.00621118
1147	chr1	67255347	67255570	224	sex-indep (standard)	Unresponsive	2	1												0	0	0
1148	chr1	67257991	67258174	184	sex-indep (standard)	Unresponsive	2	1												0	0	0
1149	chr1	67258886	67259101	216	sex-indep (standard)	Unresponsive	2	1												0	0	0
1150	chr1	67259928	67260209	282	sex-indep (standard)	Unresponsive	2	1												1	0	0.0035461
1151	chr1	67263803	67264435	633	sex-indep (robust)	Unresponsive	3	1												9	0	0.014218
1152	chr1	67264982	67265533	552	sex-indep (standard)	Unresponsive	3	1												4	0	0.00724638
1153	chr1	67266120	67266309	190	sex-indep (standard)	Unresponsive	2	1												2	0	0.0105263
1154	chr1	67270362	67270661	300	sex-indep (standard)	Unresponsive	2	1												1	0	0.00333333
1155	chr1	67270938	67271606	669	sex-indep (standard)	Unresponsive	3	1												1	0	0.00149477
1156	chr1	67272587	67272762	176	sex-indep (standard)	Unresponsive	3	1												0	0	0
1157	chr1	67274724	67275129	406	sex-indep (standard)	Unresponsive	2	1												0	0	0
1158	chr1	67275330	67275578	249	sex-indep (standard)	Unresponsive	2	1												3	0	0.0120482
1159	chr1	67276694	67277083	390	sex-indep (robust)	Unresponsive	3	1												0	0	0
1160	chr1	67278042	67278280	239	sex-indep (standard)	Unresponsive	2	1												0	0	0
1161	chr1	67278794	67278975	182	sex-indep (standard)	Unresponsive	2	1												1	0	0.00549451
1162	chr1	67279018	67279162	145	sex-indep (standard)	Unresponsive	2	1												1	0	0.00689655
1163	chr1	67314687	67314885	199	Male (less stringent)	Suppressed (strong)	1	1												3	0	0.0150754
1164	chr1	67404270	67404641	372	Male (robust)	Suppressed (strong)	1	1												7	0	0.0188172
1165	chr1	69020391	69020677	287	sex-indep (robust)	Unresponsive	3	1												1	0	0.00348432
1166	chr1	69734043	69734467	425	sex-indep (standard)	Unresponsive	2	1												0	0	0
1167	chr1	69940904	69941368	465	Male (standard)	Suppressed (strong)	1	1								Spag16				6	0	0.0129032
1168	chr1	70739056	70739494	439	sex-indep (robust)	Unresponsive	3	1					Vwc2l	Vwc2l		Vwc2l				0	2	0					0	0
1169	chr1	70993246	70993577	332	sex-indep (robust)	Unresponsive	3	1												1	0	0.00301205
1170	chr1	71048649	71048785	137	sex-indep (standard)	Unresponsive	2	1												1	0	0.00729927
1171	chr1	71148825	71150011	1187	sex-indep (robust)	Unresponsive	3	1						Bard1					Bard1	19	1	0.0160067						0.0160067
1172	chr1	71277838	71278355	518	sex-indep (robust)	Unresponsive	3	1					Bard1	Bard1						0	2	0					0	0
1173	chr1	71578360	71578531	172	sex-indep (standard)	Unresponsive	2	1												4	0	0.0232558
1174	chr1	71603468	71604176	709	sex-indep (robust)	Unresponsive	3	1						Atic						5	1	0.00705219						0.00705219
1175	chr1	71622390	71623435	1046	sex-indep (robust)	Unresponsive	3	1												4	0	0.00382409
1176	chr1	71623726	71623919	194	sex-indep (standard)	Unresponsive	2	1												0	0	0
1177	chr1	71624315	71624498	184	sex-indep (standard)	Unresponsive	2	1												5	0	0.0271739
1178	chr1	71625128	71625340	213	sex-indep (standard)	Unresponsive	2	1												1	0	0.00469484
1179	chr1	71626073	71626491	419	sex-indep (robust)	Unresponsive	3	1					Atic							3	1	0.0071599					0.0071599
1180	chr1	71627044	71627459	416	sex-indep (robust)	Unresponsive	3	1												0	0	0
1181	chr1	71627620	71627795	176	sex-indep (standard)	Unresponsive	2	1												0	0	0
1182	chr1	71629758	71630252	495	sex-indep (standard)	Unresponsive	3	1												0	0	0
1183	chr1	71630531	71630865	335	sex-indep (robust)	Unresponsive	2	1												1	0	0.00298507
1184	chr1	71633478	71633684	207	sex-indep (standard)	Unresponsive	2	1												0	0	0
1185	chr1	71633917	71634210	294	sex-indep (standard)	Unresponsive	2	1												0	0	0
1186	chr1	71642106	71642337	232	sex-indep (standard)	Unresponsive	3	1												2	0	0.00862069
1187	chr1	71643823	71644201	379	sex-indep (standard)	Unresponsive	3	1												0	0	0
1188	chr1	71646832	71646986	155	sex-indep (standard)	Unresponsive	2	1												0	0	0
1189	chr1	71676853	71677031	179	sex-indep (standard)	Unresponsive	2	1												2	0	0.0111732
1190	chr1	71678444	71678756	313	sex-indep (robust)	Suppressed (weak)	3	1												0	0	0
1191	chr1	71679026	71679334	309	sex-indep (robust)	Unresponsive	3	1												2	0	0.00647249
1192	chr1	71680599	71680775	177	sex-indep (standard)	Unresponsive	2	1												0	0	0
1193	chr1	71680965	71681929	965	sex-indep (robust)	Suppressed (weak)	3	1							Gm15456				Gm15456	1	1	0.00103627							0.00103627
1194	chr1	71682149	71682512	364	sex-indep (standard)	Unresponsive	3	1											Gm15456	0	0	0
1195	chr1	71682808	71682945	138	sex-indep (standard)	Unresponsive	3	1												0	0	0
1196	chr1	71693395	71694163	769	sex-indep (robust)	Unresponsive	3	1	Gm15456		Gm15456	Gm15456	Gm15456	Gm15456	Gm15456				Gm15456	2	6	0.00260078	0.00260078		0.00260078	0.00260078	0.00260078	0.00260078	0.00260078
1197	chr1	71696187	71696497	311	sex-indep (robust)	Unresponsive	3	1											Gm15456	1	0	0.00321543
1198	chr1	71697076	71697756	681	sex-indep (robust)	Suppressed (weak)	3	1		Gm15456				Gm15456				Gm15456	Gm15456	3	2	0.00440529		0.00440529				0.00440529
1199	chr1	71698034	71698194	161	sex-indep (standard)	Unresponsive	3	1											Gm15456	0	0	0
1200	chr1	71698911	71700816	1906	sex-indep (robust)	Unresponsive	3	1										Fn1	Fn1	7	0	0.00367261
1201	chr1	71702502	71702699	198	sex-indep (standard)	Unresponsive	2	1												2	0	0.010101
1202	chr1	71770379	71770827	449	sex-indep (robust)	Unresponsive	3	1						Fn1	Fn1	Fn1				0	2	0						0	0
1203	chr1	71778247	71778718	472	sex-indep (robust)	Unresponsive	3	1												0	0	0
1204	chr1	71814347	71814593	247	sex-indep (standard)	Unresponsive	2	1												1	0	0.00404858
1205	chr1	71854220	71854482	263	sex-indep (robust)	Unresponsive	3	1												1	0	0.00380228
1206	chr1	71854665	71854888	224	sex-indep (robust)	Unresponsive	2	1												1	0	0.00446429
1207	chr1	71883766	71884180	415	sex-indep (robust)	Unresponsive	3	1												0	0	0
1208	chr1	71884484	71884742	259	sex-indep (robust)	Unresponsive	3	1												0	0	0
1209	chr1	71920724	71920968	245	sex-indep (robust)	Suppressed (strong)	2	1						Gm8883		Gm8883				0	1	0						0
1210	chr1	71933142	71935361	2220	sex-indep (robust)	Suppressed (weak)	3	1	Gm8883	Gm8883	Gm8883	Gm8883	Gm8883	Gm8883	Gm8883			Gm8883	Gm8883	0	7	0	0	0	0	0	0	0	0
1211	chr1	71945787	71946127	341	sex-indep (robust)	Unresponsive	3	1	Gm8883	Gm8883		Gm8883	Gm8883	Gm8883	Gm8883					0	6	0	0	0		0	0	0	0
1212	chr1	71958041	71958295	255	sex-indep (standard)	Unresponsive	2	1												0	0	0
1213	chr1	71958832	71959597	766	sex-indep (robust)	Suppressed (weak)	3	1	Gm8883	Gm8883	Gm8883	Gm8883		Gm8883	Gm8883					2	6	0.00261097	0.00261097	0.00261097	0.00261097	0.00261097		0.00261097	0.00261097
1214	chr1	71959804	71960209	406	sex-indep (robust)	Unresponsive	3	1												0	0	0
1215	chr1	71972191	71972378	188	sex-indep (robust)	Suppressed (strong)	2	1												0	0	0
1216	chr1	71983481	71984043	563	sex-indep (robust)	Unresponsive	3	1												0	0	0
1217	chr1	71984537	71985679	1143	sex-indep (robust)	Suppressed (weak)	3	1					Gm8883							0	1	0					0
1218	chr1	71987522	71987815	294	sex-indep (robust)	Unresponsive	3	1												0	0	0
1219	chr1	72055840	72056106	267	sex-indep (robust)	Unresponsive	3	1												0	0	0
1220	chr1	72059356	72059596	241	sex-indep (robust)	Suppressed (weak)	3	1											Gm8883	1	0	0.00414938
1221	chr1	72061137	72061390	254	sex-indep (standard)	Unresponsive	3	1												1	0	0.00393701
1222	chr1	72078794	72079219	426	sex-indep (robust)	Suppressed (weak)	3	1					Gm8883	Gm8883	Gm8883					0	3	0					0	0	0
1223	chr1	72082688	72082901	214	sex-indep (robust)	Unresponsive	3	1												0	0	0
1224	chr1	72170322	72170492	171	sex-indep (standard)	Unresponsive	3	1												0	0	0
1225	chr1	72217555	72217912	358	sex-indep (robust)	Unresponsive	3	1												3	0	0.00837989
1226	chr1	72219516	72220519	1004	sex-indep (robust)	Suppressed (weak)	3	1						Mreg	Mreg	Mreg	Mreg		Mreg	9	2	0.00896414						0.00896414	0.00896414
1227	chr1	72224054	72224320	267	sex-indep (robust)	Suppressed (weak)	3	1												0	0	0
1228	chr1	72225068	72225292	225	sex-indep (robust)	Unresponsive	2	1												3	0	0.0133333
1229	chr1	72226403	72227061	659	sex-indep (robust)	Suppressed (weak)	3	1						Mreg	Mreg					3	2	0.00455235						0.00455235	0.00455235
1230	chr1	72229539	72230115	577	sex-indep (robust)	Unresponsive	3	1	Mreg	Mreg		Mreg	Mreg	Mreg	Mreg					6	6	0.0103986	0.0103986	0.0103986		0.0103986	0.0103986	0.0103986	0.0103986
1231	chr1	72230321	72230585	265	sex-indep (standard)	Unresponsive	2	1												2	0	0.00754717
1232	chr1	72257170	72257832	663	sex-indep (robust)	Unresponsive	3	1						Mreg						0	1	0						0
1233	chr1	72258129	72259020	892	sex-indep (robust)	Unresponsive	3	1												2	0	0.00224215
1234	chr1	72270893	72271072	180	sex-indep (robust)	Unresponsive	2	1												0	0	0
1235	chr1	72271889	72273538	1650	sex-indep (robust)	Suppressed (weak)	3	1							Mreg			Mreg	Mreg	6	1	0.00363636							0.00363636
1236	chr1	72282971	72283287	317	sex-indep (robust)	Unresponsive	3	1												0	0	0
1237	chr1	72283533	72283790	258	sex-indep (standard)	Suppressed (strong)	2	1										AK084284	AK084284	0	0	0
1238	chr1	72290192	72291185	994	sex-indep (robust)	Unresponsive	3	1					AK084284		AK084284			AK084284	AK084284	5	2	0.00503018					0.00503018		0.00503018
1239	chr1	72300908	72302352	1445	sex-indep (robust)	Unresponsive	3	1						AK084284	AK084284			AK084284	AK084284	36	2	0.0249135						0.0249135	0.0249135
1240	chr1	72303127	72303444	318	sex-indep (standard)	Unresponsive	3	1												4	0	0.0125786
1241	chr1	72308777	72309016	240	sex-indep (standard)	Unresponsive	2	1												0	0	0
1242	chr1	72324365	72325015	651	sex-indep (robust)	Unresponsive	3	1												4	0	0.00614439
1243	chr1	72326876	72327099	224	sex-indep (robust)	Unresponsive	2	1												1	0	0.00446429
1244	chr1	72327986	72328275	290	sex-indep (standard)	Unresponsive	3	1												4	0	0.0137931
1245	chr1	72328512	72329604	1093	sex-indep (robust)	Suppressed (weak)	3	1												4	0	0.00365965
1246	chr1	72330498	72331074	577	sex-indep (robust)	Unresponsive	3	1		Pecr				Pecr				Pecr	Pecr	1	2	0.0017331		0.0017331				0.0017331
1247	chr1	72331285	72331403	119	sex-indep (standard)	Unresponsive	2	1												0	0	0
1248	chr1	72334314	72335709	1396	sex-indep (robust)	Suppressed (weak)	3	1						Tmem169						13	1	0.00931232						0.00931232
1249	chr1	72336006	72336158	153	sex-indep (standard)	Unresponsive	2	1												1	0	0.00653595
1250	chr1	72340100	72340224	125	sex-indep (standard)	Unresponsive	2	1												3	0	0.024
1251	chr1	72340456	72340810	355	sex-indep (robust)	Unresponsive	3	1						Tmem169		Tmem169	Tmem169			4	1	0.0112676						0.0112676
1252	chr1	72340964	72341211	248	sex-indep (robust)	Unresponsive	3	1												3	0	0.0120968
1253	chr1	72343932	72344179	248	sex-indep (standard)	Unresponsive	3	1												4	0	0.016129
1254	chr1	72353583	72354369	787	sex-indep (robust)	Unresponsive	3	1										Xrcc5		0	0	0
1255	chr1	72381351	72381783	433	sex-indep (robust)	Unresponsive	3	1						Xrcc5						3	1	0.00692841						0.00692841
1256	chr1	72459552	72459872	321	sex-indep (standard)	Suppressed (weak)	3	1												1	0	0.00311526
1257	chr1	72629491	72630309	819	sex-indep (robust)	Unresponsive	3	1							Smarcal1			Smarcal1	Smarcal1	2	1	0.002442							0.002442
1258	chr1	72673017	72673189	173	sex-indep (standard)	Unresponsive	3	1												0	0	0
1259	chr1	72757520	72758471	952	sex-indep (robust)	Unresponsive	3	1										Rpl37a	Rpl37a	5	0	0.0052521
1260	chr1	72765489	72765930	442	sex-indep (robust)	Unresponsive	3	1												8	0	0.0180995
1261	chr1	72772535	72772907	373	sex-indep (robust)	Unresponsive	3	1					Rpl37a	Rpl37a	Rpl37a					0	3	0					0	0	0
1262	chr1	72785486	72785922	437	sex-indep (robust)	Unresponsive	3	1												1	0	0.00228833
1263	chr1	72797940	72798293	354	Female (standard)	Induced (strong)	3	1												1	0	0.00282486
1264	chr1	72806365	72806655	291	sex-indep (robust)	Unresponsive	3	1												0	0	0
1265	chr1	72819203	72820355	1153	sex-indep (robust)	Unresponsive	3	1	Igfbp2	Igfbp2				Igfbp2	Igfbp2	Igfbp2				1	4	0.000867303	0.000867303	0.000867303				0.000867303	0.000867303
1266	chr1	72837243	72837591	349	sex-indep (robust)	Unresponsive	3	1								Igfbp2				0	0	0
1267	chr1	72838203	72839351	1149	sex-indep (robust)	Suppressed (weak)	3	1					Igfbp2	Igfbp2	Igfbp2					1	3	0.000870322					0.000870322	0.000870322	0.000870322
1268	chr1	72852712	72852867	156	sex-indep (standard)	Unresponsive	2	1												1	0	0.00641026
1269	chr1	72855777	72857230	1454	sex-indep (robust)	Suppressed (weak)	3	1	Igfbp2				Igfbp2	Igfbp2		Igfbp2			Igfbp2	6	3	0.00412655	0.00412655				0.00412655	0.00412655
1270	chr1	72870547	72871536	990	sex-indep (robust)	Unresponsive	3	1	Igfbp2									Igfbp2	Igfbp2	3	1	0.0030303	0.0030303
1271	chr1	72885991	72886133	143	sex-indep (standard)	Unresponsive	2	1												1	0	0.00699301
1272	chr1	72889216	72889881	666	sex-indep (robust)	Suppressed (weak)	3	1		Igfbp2		Igfbp2		Igfbp2		Igfbp2				3	3	0.0045045		0.0045045		0.0045045		0.0045045
1273	chr1	72900481	72901821	1341	sex-indep (robust)	Unresponsive	3	1												9	0	0.00671141
1274	chr1	72912540	72912684	145	sex-indep (standard)	Unresponsive	2	1												0	0	0
1275	chr1	72916335	72916554	220	sex-indep (robust)	Unresponsive	2	1												1	0	0.00454545
1276	chr1	72916734	72917981	1248	sex-indep (robust)	Suppressed (weak)	3	1	Igfbp5	Igfbp5		Igfbp5	Igfbp5	Igfbp5	Igfbp5					5	6	0.00400641	0.00400641	0.00400641		0.00400641	0.00400641	0.00400641	0.00400641
1277	chr1	72918117	72918917	801	sex-indep (robust)	Unresponsive	3	1												5	0	0.0062422
1278	chr1	72919108	72919363	256	sex-indep (robust)	Unresponsive	3	1												0	0	0
1279	chr1	72921307	72921681	375	sex-indep (robust)	Unresponsive	3	1												0	0	0
1280	chr1	72961577	72961750	174	sex-indep (standard)	Unresponsive	2	1												1	0	0.00574713
1281	chr1	73235372	73235761	390	sex-indep (robust)	Unresponsive	3	1												0	0	0
1282	chr1	73246680	73247090	411	sex-indep (robust)	Unresponsive	3	1												3	0	0.00729927
1283	chr1	73346619	73347163	545	sex-indep (robust)	Unresponsive	3	1												8	0	0.0146789
1284	chr1	73574713	73574974	262	sex-indep (standard)	Unresponsive	2	1												0	0	0
1285	chr1	73575218	73575574	357	sex-indep (robust)	Unresponsive	3	1												1	0	0.00280112
1286	chr1	73581827	73581957	131	sex-indep (standard)	Unresponsive	2	1												1	0	0.00763359
1287	chr1	73676872	73677366	495	sex-indep (robust)	Unresponsive	3	1	Pinc	Pinc	Pinc	Pinc	Pinc	Pinc	Pinc					14	7	0.0282828	0.0282828	0.0282828	0.0282828	0.0282828	0.0282828	0.0282828	0.0282828
1288	chr1	73718874	73719222	349	Female (robust)	Unresponsive	3	1												1	0	0.00286533
1289	chr1	73872902	73873168	267	sex-indep (standard)	Unresponsive	2	1												0	0	0
1290	chr1	73948122	73948636	515	sex-indep (standard)	Unresponsive	3	1												0	0	0
1291	chr1	73948739	73949444	706	sex-indep (standard)	Unresponsive	3	1												0	0	0
1292	chr1	73953861	73954098	238	sex-indep (standard)	Unresponsive	2	1												4	0	0.0168067
1293	chr1	73955914	73956178	265	sex-indep (standard)	Unresponsive	2	1												0	0	0
1294	chr1	73956263	73956463	201	sex-indep (standard)	Unresponsive	2	1												0	0	0
1295	chr1	73959968	73960138	171	sex-indep (standard)	Unresponsive	2	1												1	0	0.00584795
1296	chr1	73969737	73970220	484	sex-indep (robust)	Unresponsive	3	1												1	0	0.00206612
1297	chr1	73971520	73971780	261	sex-indep (standard)	Unresponsive	2	1												0	0	0
1298	chr1	73971905	73972147	243	sex-indep (robust)	Unresponsive	2	1												1	0	0.00411523
1299	chr1	73973137	73973700	564	sex-indep (standard)	Unresponsive	2	1												3	0	0.00531915
1300	chr1	73975006	73975323	318	sex-indep (standard)	Unresponsive	2	1												0	0	0
1301	chr1	73975502	73977796	2295	sex-indep (standard)	Unresponsive	3	1								AK079660				2	0	0.00087146
1302	chr1	73978423	73978903	481	sex-indep (robust)	Unresponsive	3	1	AK079660	AK079660				AK079660						0	3	0	0	0				0
1303	chr1	73978980	73979971	992	sex-indep (robust)	Unresponsive	3	1			AK079660			AK079660		AK079660				0	2	0			0			0
1304	chr1	73983124	73984105	982	sex-indep (robust)	Suppressed (weak)	3	1												2	0	0.00203666
1305	chr1	73984357	73984766	410	sex-indep (robust)	Suppressed (strong)	3	1												1	0	0.00243902
1306	chr1	74012847	74013353	507	sex-indep (robust)	Unresponsive	3	1												0	0	0
1307	chr1	74034354	74034795	442	sex-indep (robust)	Unresponsive	3	1												1	0	0.00226244
1308	chr1	74045154	74045270	117	sex-indep (standard)	Unresponsive	2	1												1	0	0.00854701
1309	chr1	74054200	74054577	378	sex-indep (robust)	Unresponsive	3	1												2	0	0.00529101
1310	chr1	74055017	74055898	882	sex-indep (robust)	Suppressed (weak)	3	1												1	0	0.00113379
1311	chr1	74059482	74060629	1148	sex-indep (robust)	Unresponsive	3	1			Tns1		Tns1	Tns1	Tns1	Tns1	Tns1		Tns1	4	4	0.00348432			0.00348432		0.00348432	0.00348432	0.00348432
1312	chr1	74060987	74061851	865	sex-indep (robust)	Unresponsive	3	1	Tns1	Tns1	Tns1		Tns1	Tns1	Tns1	Tns1	Tns1			6	6	0.00693642	0.00693642	0.00693642	0.00693642		0.00693642	0.00693642	0.00693642
1313	chr1	74062087	74062382	296	sex-indep (robust)	Unresponsive	3	1												1	0	0.00337838
1314	chr1	74063245	74063607	363	sex-indep (robust)	Unresponsive	3	1	Tns1				Tns1							1	2	0.00275482	0.00275482				0.00275482
1315	chr1	74066949	74067199	251	sex-indep (robust)	Unresponsive	3	1		Tns1				Tns1	Tns1					0	3	0		0				0	0
1316	chr1	74067589	74067774	186	sex-indep (standard)	Unresponsive	3	1												0	0	0
1317	chr1	74072382	74072652	271	sex-indep (robust)	Unresponsive	3	1												1	0	0.00369004
1318	chr1	74074028	74074886	859	sex-indep (robust)	Unresponsive	3	1												0	0	0
1319	chr1	74075554	74075810	257	sex-indep (standard)	Unresponsive	2	1												0	0	0
1320	chr1	74077506	74077958	453	sex-indep (robust)	Unresponsive	3	1												0	0	0
1321	chr1	74083417	74083573	157	sex-indep (standard)	Unresponsive	2	1												0	0	0
1322	chr1	74090155	74090647	493	sex-indep (robust)	Unresponsive	3	1				Tns1		Tns1	Tns1	Tns1			Tns1	2	3	0.0040568				0.0040568		0.0040568	0.0040568
1323	chr1	74090907	74091457	551	sex-indep (robust)	Unresponsive	3	1					Tns1	Tns1						1	2	0.00181488					0.00181488	0.00181488
1324	chr1	74094314	74094578	265	sex-indep (robust)	Unresponsive	3	1												4	0	0.0150943
1325	chr1	74104158	74104491	334	sex-indep (robust)	Unresponsive	2	1								Tns1				0	0	0
1326	chr1	74104777	74105853	1077	sex-indep (robust)	Unresponsive	3	1					Tns1	Tns1						3	2	0.00278552					0.00278552	0.00278552
1327	chr1	74106093	74106457	365	sex-indep (standard)	Unresponsive	3	1											Tns1	0	0	0
1328	chr1	74108276	74108696	421	Male (standard)	Unresponsive	3	1												3	0	0.00712589
1329	chr1	74112692	74113019	328	sex-indep (robust)	Unresponsive	3	1												3	0	0.00914634
1330	chr1	74114842	74117078	2237	sex-indep (robust)	Induced (weak)	3	1	Tns1	Tns1		Tns1	Tns1	Tns1	Tns1				Tns1	26	6	0.0116227	0.0116227	0.0116227		0.0116227	0.0116227	0.0116227	0.0116227
1331	chr1	74121365	74121604	240	sex-indep (standard)	Unresponsive	2	1												0	0	0
1332	chr1	74128226	74128343	118	sex-indep (standard)	Unresponsive	2	1												0	0	0
1333	chr1	74129240	74129728	489	sex-indep (robust)	Suppressed (weak)	3	1												1	0	0.00204499
1334	chr1	74152293	74152555	263	sex-indep (robust)	Unresponsive	3	1												0	0	0
1335	chr1	74156266	74156579	314	sex-indep (robust)	Unresponsive	3	1							Tns1	Tns1				0	1	0							0
1336	chr1	74159756	74159990	235	sex-indep (standard)	Unresponsive	2	1												0	0	0
1337	chr1	74171714	74172012	299	sex-indep (robust)	Unresponsive	3	1												1	0	0.00334448
1338	chr1	74236822	74237528	707	sex-indep (robust)	Suppressed (weak)	3	1				Cxcr1	Cxcr1	Cxcr1	Cxcr1					9	4	0.0127298				0.0127298	0.0127298	0.0127298	0.0127298
1339	chr1	74239241	74239644	404	Male (standard)	Suppressed (strong)	1	1												1	0	0.00247525
1340	chr1	74242649	74242853	205	sex-indep (standard)	Unresponsive	3	1												0	0	0
1341	chr1	74243135	74243818	684	sex-indep (robust)	Unresponsive	3	1						Cxcr1	Cxcr1	Cxcr1			Cxcr1	4	2	0.00584795						0.00584795	0.00584795
1342	chr1	74244501	74244898	398	sex-indep (standard)	Unresponsive	2	1												5	0	0.0125628
1343	chr1	74276574	74276819	246	sex-indep (robust)	Unresponsive	3	1												0	0	0
1344	chr1	74282647	74283827	1181	sex-indep (robust)	Unresponsive	3	1										Arpc2	Arpc2	4	0	0.00338696
1345	chr1	74295493	74295633	141	sex-indep (standard)	Unresponsive	3	1												0	0	0
1346	chr1	74295973	74296456	484	sex-indep (robust)	Unresponsive	3	1								Arpc2			Arpc2	2	0	0.00413223
1347	chr1	74296805	74296932	128	sex-indep (standard)	Unresponsive	2	1												0	0	0
1348	chr1	74330702	74332012	1311	sex-indep (robust)	Unresponsive (inconclusive)	3	1				Pnkd	Aamp	Aamp		Pnkd		Aamp	Aamp	3	3	0.00228833				0.00228833	0.00228833	0.00228833
1349	chr1	74333550	74333752	203	sex-indep (robust)	Unresponsive	3	1												0	0	0
1350	chr1	74336762	74336981	220	sex-indep (standard)	Unresponsive	3	1												1	0	0.00454545
1351	chr1	74341939	74342112	174	sex-indep (standard)	Unresponsive	3	1												1	0	0.00574713
1352	chr1	74342235	74342693	459	sex-indep (robust)	Unresponsive	3	1												3	0	0.00653595
1353	chr1	74350280	74350962	683	sex-indep (robust)	Unresponsive	3	1												2	0	0.00292826
1354	chr1	74353791	74353947	157	sex-indep (standard)	Unresponsive	2	1												0	0	0
1355	chr1	74360037	74360178	142	sex-indep (standard)	Unresponsive	3	1												0	0	0
1356	chr1	74378573	74379426	854	sex-indep (robust)	Unresponsive	3	1				Tmbim1	Tmbim1	Tmbim1	Tmbim1			Tmbim1	Tmbim1	0	4	0				0	0	0	0
1357	chr1	74379619	74379823	205	sex-indep (robust)	Unresponsive	3	1												0	0	0
1358	chr1	74382042	74382664	623	sex-indep (robust)	Suppressed (weak)	3	1						Gm216	Gm216				Gm216	0	2	0						0	0
1359	chr1	74386744	74387370	627	sex-indep (robust)	Unresponsive	3	1				Gm216	Gm216	Gm216	Gm216	Gm216				0	4	0				0	0	0	0
1360	chr1	74408483	74408640	158	sex-indep (standard)	Unresponsive	3	1												0	0	0
1361	chr1	74414903	74415109	207	sex-indep (standard)	Unresponsive	3	1												0	0	0
1362	chr1	74425554	74426033	480	sex-indep (robust)	Unresponsive	3	1						Slc11a1		Slc11a1				1	1	0.00208333						0.00208333
1363	chr1	74433175	74433958	784	sex-indep (robust)	Unresponsive	3	1						Ctdsp1		Ctdsp1		Ctdsp1	Ctdsp1	4	1	0.00510204						0.00510204
1364	chr1	74435350	74435478	129	sex-indep (standard)	Unresponsive	2	1												0	0	0
1365	chr1	74436333	74436511	179	sex-indep (standard)	Unresponsive	3	1												0	0	0
1366	chr1	74436997	74437551	555	sex-indep (robust)	Unresponsive	3	1												1	0	0.0018018
1367	chr1	74437847	74440854	3008	sex-indep (robust)	Unresponsive (inconclusive)	2	1											Ctdsp1	6	0	0.00199468
1368	chr1	74441082	74441731	650	sex-indep (robust)	Unresponsive	3	1												2	0	0.00307692
1369	chr1	74441983	74442408	426	sex-indep (robust)	Unresponsive	3	1												1	0	0.00234742
1370	chr1	74443059	74444961	1903	sex-indep (robust)	Induced (weak)	3	1	Mir26b	Mir26b	Mir26b	Mir26b	Mir26b	Mir26b	Mir26b	Mir26b		Mir26b	Mir26b	4	7	0.00210194	0.00210194	0.00210194	0.00210194	0.00210194	0.00210194	0.00210194	0.00210194
1371	chr1	74446948	74447472	525	sex-indep (robust)	Unresponsive	3	1												3	0	0.00571429
1372	chr1	74451006	74451355	350	sex-indep (robust)	Unresponsive	3	1												1	0	0.00285714
1373	chr1	74461639	74462143	505	sex-indep (robust)	Unresponsive	3	1												2	0	0.0039604
1374	chr1	74552211	74553326	1116	sex-indep (robust)	Induced (weak)	3	1				Rqcd1	Rqcd1	Rqcd1	Rqcd1	Rqcd1			Rqcd1	0	4	0				0	0	0	0
1375	chr1	74634063	74635162	1100	sex-indep (robust)	Unresponsive	3	1						Bcs1l	Bcs1l	Zfp142	Bcs1l	Bcs1l		6	2	0.00545455						0.00545455	0.00545455
1376	chr1	74647592	74648365	774	sex-indep (robust)	Unresponsive	3	1										Rnf25	Rnf25	3	0	0.00387597
1377	chr1	74707911	74708687	777	sex-indep (robust)	Unresponsive	3	1											Ttll4	0	0	0
1378	chr1	74744038	74744330	293	sex-indep (robust)	Unresponsive	3	1												0	0	0
1379	chr1	74745369	74745722	354	sex-indep (robust)	Suppressed (weak)	3	1												1	0	0.00282486
1380	chr1	74759337	74760481	1145	sex-indep (robust)	Suppressed (weak)	3	1						Cyp27a1	Cyp27a1			Cyp27a1	Cyp27a1	0	2	0						0	0
1381	chr1	74765768	74766197	430	sex-indep (robust)	Unresponsive	3	1						Cyp27a1						0	1	0						0
1382	chr1	74767648	74768817	1170	sex-indep (robust)	Suppressed (weak)	3	1					Cyp27a1	Cyp27a1	Cyp27a1				Cyp27a1	0	3	0					0	0	0
1383	chr1	74770472	74770750	279	Male (standard)	Suppressed (strong)	1	1												0	0	0
1384	chr1	74797276	74797682	407	sex-indep (robust)	Suppressed (weak)	3	1												0	0	0
1385	chr1	74819785	74819966	182	sex-indep (robust)	Unresponsive	3	1												0	0	0
1386	chr1	74849636	74849979	344	sex-indep (robust)	Unresponsive	3	1					Wnt10a							2	1	0.00581395					0.00581395
1387	chr1	74854236	74854986	751	sex-indep (robust)	Induced (weak)	3	1	Wnt10a	Wnt10a			Wnt10a	Wnt10a	Wnt10a					0	5	0	0	0			0	0	0
1388	chr1	74863161	74863797	637	sex-indep (robust)	Unresponsive	3	1												3	0	0.00470958
1389	chr1	74947377	74947929	553	sex-indep (robust)	Unresponsive	3	1		Mir375		Mir375	Mir375	Mir375						2	4	0.00361664		0.00361664		0.00361664	0.00361664	0.00361664
1390	chr1	74995495	74996895	1401	sex-indep (robust)	Suppressed (weak)	3	1											Ihh	1	0	0.000713776
1391	chr1	74997878	74998068	191	Male (less stringent)	Suppressed (weak)	1	1												0	0	0
1392	chr1	74998222	74998483	262	sex-indep (robust)	Suppressed (strong)	2	1												0	0	0
1393	chr1	75008305	75008609	305	Male (robust)	Suppressed (weak)	3	1												0	0	0
1394	chr1	75009034	75009896	863	Male (robust)	Suppressed (weak)	3	1							Ihh					3	1	0.00347625							0.00347625
1395	chr1	75011134	75011302	169	sex-indep (standard)	Unresponsive	3	1												1	0	0.00591716
1396	chr1	75018186	75018560	375	sex-indep (robust)	Suppressed (strong)	3	1		Ihh										3	1	0.008		0.008
1397	chr1	75056553	75057098	546	sex-indep (robust)	Suppressed (weak)	3	1	Ihh				Ihh	Ihh	Ihh					0	4	0	0				0	0	0
1398	chr1	75060943	75061343	401	sex-indep (robust)	Unresponsive	3	1												1	0	0.00249377
1399	chr1	75061773	75062028	256	Male (standard)	Suppressed (strong)	1	1												0	0	0
1400	chr1	75063548	75063699	152	sex-indep (standard)	Unresponsive	3	1												1	0	0.00657895
1401	chr1	75071051	75071607	557	sex-indep (robust)	Suppressed (strong)	3	1												0	0	0
1402	chr1	75087941	75088187	247	sex-indep (standard)	Unresponsive	2	1												0	0	0
1403	chr1	75094788	75094980	193	sex-indep (standard)	Unresponsive	2	1												1	0	0.00518135
1404	chr1	75118172	75118420	249	Male (robust)	Suppressed (strong)	1	1												1	0	0.00401606
1405	chr1	75120677	75121962	1286	sex-indep (robust)	Suppressed (weak)	3	1					Nhej1		Nhej1				Nhej1	0	2	0					0		0
1406	chr1	75137987	75138634	648	sex-indep (robust)	Unresponsive	3	1												1	0	0.00154321
1407	chr1	75138838	75139956	1119	sex-indep (robust)	Suppressed (weak)	3	1		1810031K17Rik			1810031K17Rik	1810031K17Rik				1810031K17Rik	1810031K17Rik	0	3	0		0			0	0
1408	chr1	75143932	75144800	869	sex-indep (robust)	Unresponsive	3	1				Fam134a			Fam134a	Fam134a			Fam134a	0	2	0				0			0
1409	chr1	75145283	75145851	569	sex-indep (robust)	Unresponsive	3	1						Fam134a	Fam134a	Fam134a	Fam134a			1	2	0.00175747						0.00175747	0.00175747
1410	chr1	75164805	75165922	1118	sex-indep (robust)	Suppressed (weak)	3	1					Zfand2b	Zfand2b	Zfand2b	Zfand2b		Zfand2b	Zfand2b	3	3	0.00268336					0.00268336	0.00268336	0.00268336
1411	chr1	75166330	75166573	244	sex-indep (standard)	Unresponsive	2	1												0	0	0
1412	chr1	75176086	75177245	1160	sex-indep (robust)	Unresponsive	3	1								Abcb6		Abcb6	Abcb6	0	0	0
1413	chr1	75177476	75177667	192	sex-indep (standard)	Unresponsive	2	1												0	0	0
1414	chr1	75177974	75178334	361	sex-indep (standard)	Unresponsive	3	1												0	0	0
1415	chr1	75179072	75179574	503	sex-indep (standard)	Unresponsive	2	1												1	0	0.00198807
1416	chr1	75187931	75189253	1323	sex-indep (robust)	Unresponsive	3	1					Ankzf1	Ankzf1	Ankzf1			Ankzf1	Atg9a	2	3	0.00151172					0.00151172	0.00151172	0.00151172
1417	chr1	75206995	75207976	982	sex-indep (robust)	Unresponsive	3	1								Stk16		Stk16	Stk16	3	0	0.00305499
1418	chr1	75208555	75208760	206	sex-indep (robust)	Unresponsive	2	1												0	0	0
1419	chr1	75209003	75209702	700	sex-indep (robust)	Unresponsive	3	1											Stk16	0	0	0
1420	chr1	75210931	75211931	1001	sex-indep (robust)	Unresponsive	3	1						Tuba4a	Stk16				Stk16	1	2	0.000999001						0.000999001	0.000999001
1421	chr1	75212314	75213078	765	sex-indep (robust)	Unresponsive	3	1											Tuba4a	0	0	0
1422	chr1	75213298	75214224	927	sex-indep (robust)	Unresponsive	3	1						Tuba4a	Tuba4a					2	2	0.0021575						0.0021575	0.0021575
1423	chr1	75214625	75214805	181	sex-indep (standard)	Unresponsive	2	1												0	0	0
1424	chr1	75214934	75216629	1696	sex-indep (robust)	Unresponsive	3	1										Tuba4a	Tuba4a	5	0	0.00294811
1425	chr1	75219038	75219240	203	sex-indep (robust)	Unresponsive	3	1							AK080399					0	1	0							0
1426	chr1	75231262	75231494	233	sex-indep (robust)	Unresponsive	3	1					Dnajb2							1	1	0.00429185					0.00429185
1427	chr1	75232670	75233713	1044	sex-indep (robust)	Suppressed (weak)	3	1						Dnajb2		Dnajb2		Dnajb2	Dnajb2	1	1	0.000957854						0.000957854
1428	chr1	75243783	75243975	193	sex-indep (standard)	Unresponsive	2	1												0	0	0
1429	chr1	75244161	75244287	127	sex-indep (standard)	Unresponsive	2	1												0	0	0
1430	chr1	75248001	75248569	569	sex-indep (robust)	Unresponsive	3	1												1	0	0.00175747
1431	chr1	75248968	75249152	185	sex-indep (standard)	Unresponsive	2	1												0	0	0
1432	chr1	75310015	75310182	168	sex-indep (standard)	Unresponsive	2	1												0	0	0
1433	chr1	75311525	75311833	309	sex-indep (standard)	Unresponsive	3	1												0	0	0
1434	chr1	75312516	75312738	223	sex-indep (standard)	Unresponsive	2	1												0	0	0
1435	chr1	75312964	75314788	1825	sex-indep (robust)	Induced (weak)	3	1	Dnpep		Dnpep	Dnpep	Dnpep	Dnpep	Dnpep			Dnpep	Dnpep	3	6	0.00164384	0.00164384		0.00164384	0.00164384	0.00164384	0.00164384	0.00164384
1436	chr1	75333655	75333810	156	sex-indep (standard)	Unresponsive	2	1												0	0	0
1437	chr1	75334324	75334511	188	sex-indep (standard)	Unresponsive	2	1												0	0	0
1438	chr1	75341004	75341123	120	sex-indep (standard)	Unresponsive	2	1												0	0	0
1439	chr1	75432436	75432716	281	sex-indep (robust)	Unresponsive	3	1								Gmppa		Gmppa	Gmppa	1	0	0.00355872
1440	chr1	75442167	75442556	390	sex-indep (robust)	Unresponsive	3	1												0	0	0
1441	chr1	75473848	75474267	420	sex-indep (standard)	Unresponsive	3	1												0	0	0
1442	chr1	75475590	75476356	767	sex-indep (robust)	Unresponsive	3	1												0	0	0
1443	chr1	75517947	75518463	517	sex-indep (robust)	Unresponsive	3	1												2	0	0.00386847
1444	chr1	75534220	75534508	289	sex-indep (robust)	Unresponsive	3	1				Slc4a3	Slc4a3	Slc4a3	Slc4a3	Slc4a3				0	4	0				0	0	0	0
1445	chr1	75535292	75535652	361	sex-indep (robust)	Unresponsive	3	1					Slc4a3	Slc4a3						1	2	0.00277008					0.00277008	0.00277008
1446	chr1	75556094	75556431	338	sex-indep (robust)	Unresponsive	3	1												1	0	0.00295858
1447	chr1	75584637	75585020	384	sex-indep (robust)	Unresponsive	3	1												0	0	0
1448	chr1	75632142	75632453	312	sex-indep (standard)	Unresponsive	2	1												10	0	0.0320513
1449	chr1	75649238	75649458	221	sex-indep (robust)	Unresponsive	2	1												1	0	0.00452489
1450	chr1	75650336	75650679	344	sex-indep (robust)	Unresponsive	3	1												0	0	0
1451	chr1	75656762	75657682	921	sex-indep (robust)	Suppressed (strong)	3	1												3	0	0.00325733
1452	chr1	75657821	75657979	159	sex-indep (standard)	Unresponsive	2	1												1	0	0.00628931
1453	chr1	76035652	76036139	488	sex-indep (robust)	Unresponsive	3	1												3	0	0.00614754
1454	chr1	76370578	76370871	294	sex-indep (robust)	Unresponsive	3	1												0	0	0
1455	chr1	76907890	76908430	541	sex-indep (robust)	Unresponsive	3	1				AK162144	AK162144	AK162144	AK162144					9	4	0.0166359				0.0166359	0.0166359	0.0166359	0.0166359
1456	chr1	76915581	76916605	1025	sex-indep (robust)	Unresponsive	3	1						AK162144	AK162144					6	2	0.00585366						0.00585366	0.00585366
1457	chr1	76939225	76939851	627	sex-indep (robust)	Unresponsive	3	1												5	0	0.00797448
1458	chr1	77229592	77229856	265	sex-indep (robust)	Unresponsive	3	1												1	0	0.00377358
1459	chr1	77462208	77462527	320	sex-indep (robust)	Unresponsive	3	1												0	0	0
1460	chr1	77511586	77513217	1632	sex-indep (robust)	Unresponsive	3	1												2	0	0.00122549
1461	chr1	77961212	77961592	381	sex-indep (robust)	Unresponsive	3	1												1	0	0.00262467
1462	chr1	78078442	78078601	160	sex-indep (standard)	Unresponsive	2	1												1	0	0.00625
1463	chr1	78090335	78090483	149	sex-indep (standard)	Unresponsive	2	1												0	0	0
1464	chr1	78139576	78139989	414	Male (less stringent)	Suppressed (strong)	3	1												0	0	0
1465	chr1	78318857	78319322	466	sex-indep (robust)	Unresponsive	3	1												1	0	0.00214592
1466	chr1	78484894	78486170	1277	sex-indep (robust)	Unresponsive	3	1					Farsb					Farsb	Farsb	3	1	0.00234926					0.00234926
1467	chr1	78507502	78507837	336	sex-indep (robust)	Unresponsive	3	1								Mogat1				2	0	0.00595238
1468	chr1	78508153	78508738	586	sex-indep (standard)	Unresponsive	3	1												0	0	0
1469	chr1	78521891	78522025	135	sex-indep (standard)	Unresponsive	3	1												0	0	0
1470	chr1	78533434	78533633	200	sex-indep (standard)	Unresponsive	3	1							BC035947					1	1	0.005							0.005
1471	chr1	78534036	78534672	637	sex-indep (robust)	Unresponsive	3	1	BC035947	BC035947			BC035947	BC035947				BC035947	BC035947	5	4	0.00784929	0.00784929	0.00784929			0.00784929	0.00784929
1472	chr1	78535029	78535499	471	sex-indep (robust)	Unresponsive	3	1						BC035947						5	1	0.0106157						0.0106157
1473	chr1	78564548	78565162	615	sex-indep (robust)	Unresponsive	3	1												2	0	0.00325203
1474	chr1	78583628	78583928	301	sex-indep (robust)	Suppressed (strong)	2	1												5	0	0.0166113
1475	chr1	78646285	78646631	347	sex-indep (robust)	Suppressed (strong)	3	1						Acsl3						4	1	0.0115274						0.0115274
1476	chr1	78653128	78653340	213	sex-indep (standard)	Unresponsive	2	1												3	0	0.0140845
1477	chr1	78654088	78655473	1386	sex-indep (robust)	Unresponsive	3	1										Utp14b		10	0	0.00721501
1478	chr1	78690372	78690565	194	sex-indep (standard)	Unresponsive	2	1												2	0	0.0103093
1479	chr1	78721116	78721304	189	sex-indep (standard)	Unresponsive	2	1												0	0	0
1480	chr1	78856653	78856843	191	sex-indep (standard)	Unresponsive	2	1												2	0	0.0104712
1481	chr1	79412987	79413286	300	sex-indep (robust)	Suppressed (strong)	2	1												7	0	0.0233333
1482	chr1	79463104	79463817	714	sex-indep (robust)	Unresponsive	3	1							Scg2					1	1	0.00140056							0.00140056
1483	chr1	79589327	79589682	356	sex-indep (robust)	Unresponsive	3	1												1	0	0.00280899
1484	chr1	79668369	79668986	618	sex-indep (robust)	Unresponsive	3	1												2	0	0.00323625
1485	chr1	79694053	79694277	225	sex-indep (standard)	Unresponsive	3	1												0	0	0
1486	chr1	79757278	79758716	1439	sex-indep (robust)	Unresponsive	3	1												11	0	0.0076442
1487	chr1	79772448	79773110	663	sex-indep (robust)	Unresponsive	3	1							Mrpl44					7	1	0.0105581							0.0105581
1488	chr1	79855425	79855741	317	sex-indep (standard)	Unresponsive	2	1												4	0	0.0126183
1489	chr1	80322488	80322653	166	sex-indep (standard)	Unresponsive	2	1												1	0	0.0060241
1490	chr1	80336272	80338123	1852	sex-indep (robust)	Induced (weak)	3	1	Cul3			Cul3		Cul3	Cul3			Cul3	Cul3	5	4	0.00269978	0.00269978			0.00269978		0.00269978	0.00269978
1491	chr1	80405151	80405499	349	sex-indep (robust)	Unresponsive	3	1												0	0	0
1492	chr1	80424533	80424864	332	sex-indep (standard)	Unresponsive	3	1												0	0	0
1493	chr1	81741133	81742172	1040	Female (standard)	Unresponsive	3	1												10	0	0.00961538
1494	chr1	81946393	81947183	791	sex-indep (standard)	Unresponsive	3	1												1	0	0.00126422
1495	chr1	81947438	81947770	333	sex-indep (robust)	Unresponsive	3	1												0	0	0
1496	chr1	81964396	81964707	312	sex-indep (robust)	Unresponsive	2	1												1	0	0.00320513
1497	chr1	82029041	82029297	257	sex-indep (robust)	Suppressed (strong)	3	1						Irs1	Irs1					1	2	0.00389105						0.00389105	0.00389105
1498	chr1	82121238	82121370	133	sex-indep (standard)	Unresponsive	2	1												0	0	0
1499	chr1	82141926	82142083	158	sex-indep (standard)	Unresponsive	2	1												0	0	0
1500	chr1	82154931	82155388	458	Male (standard)	Suppressed (strong)	3	1												0	0	0
1501	chr1	82155641	82156306	666	sex-indep (robust)	Unresponsive	3	1						Irs1						0	1	0						0
1502	chr1	82163613	82163825	213	sex-indep (robust)	Unresponsive	3	1												0	0	0
1503	chr1	82164762	82165938	1177	sex-indep (robust)	Suppressed (weak)	3	1						Irs1						0	1	0						0
1504	chr1	82176931	82177707	777	sex-indep (robust)	Unresponsive	3	1						Irs1			Irs1			0	1	0						0
1505	chr1	82180365	82181547	1183	sex-indep (robust)	Suppressed (weak)	3	1	Irs1					Irs1	Irs1		Irs1			3	3	0.00253593	0.00253593					0.00253593	0.00253593
1506	chr1	82185489	82185682	194	sex-indep (standard)	Unresponsive	2	1												1	0	0.00515464
1507	chr1	82231138	82232011	874	sex-indep (robust)	Suppressed (weak)	3	1												0	0	0
1508	chr1	82234805	82235278	474	sex-indep (robust)	Suppressed (weak)	3	1												3	0	0.00632911
1509	chr1	82236077	82236240	164	sex-indep (standard)	Unresponsive	3	1												3	0	0.0182927
1510	chr1	82240005	82240184	180	sex-indep (standard)	Unresponsive	2	1												1	0	0.00555556
1511	chr1	82243960	82244741	782	sex-indep (robust)	Unresponsive	3	1	Irs1					Irs1						5	2	0.00639386	0.00639386					0.00639386
1512	chr1	82254990	82255244	255	sex-indep (standard)	Unresponsive	3	1	Irs1			Irs1	Irs1	Irs1						1	4	0.00392157	0.00392157			0.00392157	0.00392157	0.00392157
1513	chr1	82260476	82260670	195	sex-indep (standard)	Unresponsive	2	1												0	0	0
1514	chr1	82278497	82278677	181	sex-indep (robust)	Unresponsive	2	1												1	0	0.00552486
1515	chr1	82279514	82280851	1338	sex-indep (robust)	Unresponsive	3	1											Irs1	2	0	0.00149477
1516	chr1	82281022	82281333	312	sex-indep (robust)	Unresponsive	3	1											Irs1	0	0	0
1517	chr1	82283034	82284388	1355	sex-indep (robust)	Unresponsive	3	1												1	0	0.000738007
1518	chr1	82284493	82285391	899	sex-indep (robust)	Unresponsive	3	1											Irs1	0	0	0
1519	chr1	82285546	82285677	132	sex-indep (standard)	Unresponsive	2	1												0	0	0
1520	chr1	82285873	82288879	3007	sex-indep (robust)	Unresponsive	3	1	Irs1									Irs1	Irs1	2	1	0.000665115	0.000665115
1521	chr1	82289439	82289676	238	sex-indep (standard)	Unresponsive	2	1												0	0	0
1522	chr1	82290782	82290953	172	sex-indep (standard)	Unresponsive	2	1												0	0	0
1523	chr1	82312635	82313642	1008	sex-indep (robust)	Unresponsive	3	1											Rhbdd1	2	0	0.00198413
1524	chr1	82583174	82583734	561	Female (standard)	Unresponsive	2	1												1	0	0.00178253
1525	chr1	82586909	82587175	267	Female (standard)	Unresponsive	2	1												0	0	0
1526	chr1	82721282	82722061	780	sex-indep (robust)	Unresponsive	3	1								AK043693				7	0	0.00897436
1527	chr1	82784025	82784372	348	sex-indep (robust)	Suppressed (strong)	3	1												0	0	0
1528	chr1	82812570	82812862	293	sex-indep (robust)	Unresponsive	3	1												0	0	0
1529	chr1	82835703	82836574	872	sex-indep (robust)	Unresponsive	3	1												0	0	0
1530	chr1	82956614	82956785	172	sex-indep (standard)	Unresponsive	2	1												2	0	0.0116279
1531	chr1	82968570	82968963	394	sex-indep (robust)	Unresponsive	3	1												3	0	0.00761421
1532	chr1	82970982	82971280	299	sex-indep (robust)	Unresponsive	3	1												1	0	0.00334448
1533	chr1	83896719	83897207	489	Male (robust)	Suppressed (strong)	1	1												1	0	0.00204499
1534	chr1	83903348	83903989	642	sex-indep (robust)	Suppressed (strong)	3	1						AK017086						5	1	0.00778816						0.00778816
1535	chr1	83956389	83956676	288	Male (standard)	Unresponsive	1	1												0	0	0
1536	chr1	84034035	84034233	199	sex-indep (standard)	Unresponsive	2	1												0	0	0
1537	chr1	84034558	84035037	480	sex-indep (standard)	Unresponsive	3	1												0	0	0
1538	chr1	84209481	84209615	135	sex-indep (standard)	Unresponsive	2	1												0	0	0
1539	chr1	84222223	84222652	430	sex-indep (robust)	Unresponsive	3	1												0	0	0
1540	chr1	84223079	84223257	179	sex-indep (standard)	Unresponsive	2	1												1	0	0.00558659
1541	chr1	84237646	84238355	710	sex-indep (robust)	Suppressed (weak)	3	1							Pid1					0	1	0							0
1542	chr1	84250349	84250859	511	sex-indep (robust)	Unresponsive	3	1		Pid1				Pid1						0	2	0		0				0
1543	chr1	84251000	84251159	160	sex-indep (standard)	Unresponsive	3	1												0	0	0
1544	chr1	84269545	84269918	374	sex-indep (robust)	Unresponsive	3	1						Pid1						5	1	0.013369						0.013369
1545	chr1	84270517	84270831	315	sex-indep (robust)	Unresponsive	3	1												1	0	0.0031746
1546	chr1	84273976	84274169	194	sex-indep (standard)	Unresponsive	2	1												5	0	0.0257732
1547	chr1	84274775	84276172	1398	sex-indep (robust)	Suppressed (weak)	3	1	Pid1	Pid1				Pid1		Pid1	Pid1			16	3	0.0114449	0.0114449	0.0114449				0.0114449
1548	chr1	84276451	84277221	771	sex-indep (robust)	Unresponsive	3	1											Pid1	10	0	0.0129702
1549	chr1	84279347	84280139	793	sex-indep (robust)	Unresponsive	3	1												7	0	0.00882724
1550	chr1	84280682	84282657	1976	sex-indep (robust)	Suppressed (weak)	3	1						Pid1		Pid1				3	1	0.00151822						0.00151822
1551	chr1	84283447	84283709	263	sex-indep (robust)	Unresponsive	3	1												0	0	0
1552	chr1	84359398	84359850	453	sex-indep (robust)	Suppressed (strong)	3	1												0	0	0
1553	chr1	84396198	84396767	570	sex-indep (robust)	Suppressed (strong)	3	1					Pid1							1	1	0.00175439					0.00175439
1554	chr1	84416008	84416783	776	sex-indep (robust)	Suppressed (strong)	3	1	Pid1	Pid1	Pid1	Pid1	Pid1	Pid1	Pid1					6	7	0.00773196	0.00773196	0.00773196	0.00773196	0.00773196	0.00773196	0.00773196	0.00773196
1555	chr1	84420021	84420154	134	sex-indep (standard)	Unresponsive	2	1												0	0	0
1556	chr1	84718452	84718886	435	sex-indep (standard)	Unresponsive	2	1												1	0	0.00229885
1557	chr1	84719034	84719268	235	sex-indep (robust)	Unresponsive	3	1												1	0	0.00425532
1558	chr1	84719502	84719746	245	sex-indep (robust)	Unresponsive	3	1												0	0	0
1559	chr1	84835151	84837082	1932	sex-indep (robust)	Unresponsive	3	1												2	0	0.0010352
1560	chr1	84848133	84848628	496	sex-indep (robust)	Unresponsive	3	1						Fbxo36						0	1	0						0
1561	chr1	84867669	84868435	767	sex-indep (robust)	Unresponsive	3	1												0	0	0
1562	chr1	84868656	84869126	471	sex-indep (robust)	Unresponsive	3	1											Fbxo36	1	0	0.00212314
1563	chr1	84874223	84874522	300	sex-indep (robust)	Unresponsive	3	1												0	0	0
1564	chr1	84876212	84876582	371	sex-indep (robust)	Unresponsive	3	1												0	0	0
1565	chr1	84930253	84930397	145	sex-indep (standard)	Suppressed (weak)	2	1												0	0	0
1566	chr1	84944060	84944280	221	sex-indep (standard)	Unresponsive	2	1												1	0	0.00452489
1567	chr1	85195984	85196231	248	sex-indep (standard)	Suppressed (weak)	2	1												0	0	0
1568	chr1	87599917	87600404	488	sex-indep (robust)	Unresponsive	2	1												0	0	0
1569	chr1	87689702	87690402	701	sex-indep (robust)	Unresponsive	3	1												0	0	0
1570	chr1	87690562	87691282	721	sex-indep (robust)	Unresponsive	3	1												0	0	0
1571	chr1	87749891	87750158	268	sex-indep (robust)	Unresponsive	3	1												0	0	0
1572	chr1	87761039	87761182	144	sex-indep (standard)	Unresponsive	2	1												4	0	0.0277778
1573	chr1	87790896	87791349	454	sex-indep (robust)	Unresponsive	3	1												0	0	0
1574	chr1	87791903	87792264	362	sex-indep (standard)	Unresponsive	3	1												0	0	0
1575	chr1	87819473	87819806	334	sex-indep (robust)	Unresponsive	3	1								4933407L21Rik				1	0	0.00299401
1576	chr1	87829751	87829913	163	sex-indep (standard)	Unresponsive	2	1												0	0	0
1577	chr1	87856635	87856812	178	sex-indep (standard)	Unresponsive	3	1												0	0	0
1578	chr1	87878647	87878849	203	sex-indep (standard)	Unresponsive	3	1												3	0	0.0147783
1579	chr1	87904487	87904674	188	sex-indep (robust)	Unresponsive	3	1												1	0	0.00531915
1580	chr1	87934522	87935605	1084	sex-indep (robust)	Suppressed (weak)	3	1											2810459M11Rik	7	0	0.00645756
1581	chr1	87935783	87936438	656	sex-indep (robust)	Suppressed (weak)	3	1											2810459M11Rik	2	0	0.00304878
1582	chr1	87936643	87937237	595	sex-indep (robust)	Suppressed (weak)	3	1	2810459M11Rik	2810459M11Rik	2810459M11Rik	2810459M11Rik	2810459M11Rik	2810459M11Rik	2810459M11Rik		2810459M11Rik		2810459M11Rik	0	7	0	0	0	0	0	0	0	0
1583	chr1	87937472	87937941	470	sex-indep (robust)	Unresponsive	3	1			2810459M11Rik									2	1	0.00425532			0.00425532
1584	chr1	87942391	87944275	1885	sex-indep (robust)	Suppressed (weak)	3	1										2810459M11Rik	2810459M11Rik	1	0	0.000530504
1585	chr1	87949445	87950363	919	sex-indep (robust)	Suppressed (weak)	3	1								2810459M11Rik				0	0	0
1586	chr1	87952034	87952312	279	sex-indep (standard)	Unresponsive	3	1												0	0	0
1587	chr1	87952645	87953710	1066	sex-indep (robust)	Suppressed (weak)	3	1		Psmd1	Psmd1	Psmd1	Psmd1	Psmd1	Psmd1	Psmd1			Psmd1	4	6	0.00375235		0.00375235	0.00375235	0.00375235	0.00375235	0.00375235	0.00375235
1588	chr1	87954278	87954556	279	sex-indep (standard)	Unresponsive	2	1												0	0	0
1589	chr1	87955446	87956518	1073	sex-indep (robust)	Unresponsive	3	1						Psmd1	Psmd1			Psmd1	Psmd1	4	2	0.00372787						0.00372787	0.00372787
1590	chr1	87957263	87957409	147	sex-indep (standard)	Unresponsive	3	1												0	0	0
1591	chr1	87960157	87961940	1784	sex-indep (robust)	Unresponsive	3	1											Psmd1	4	0	0.00224215
1592	chr1	88051036	88051537	502	sex-indep (robust)	Unresponsive	3	1						Armc9				Armc9	Armc9	8	1	0.0159363						0.0159363
1593	chr1	88072596	88073162	567	sex-indep (robust)	Unresponsive	3	1								Armc9				3	0	0.00529101
1594	chr1	88075475	88075895	421	sex-indep (robust)	Unresponsive	3	1							Armc9					4	1	0.00950119							0.00950119
1595	chr1	88255129	88256768	1640	sex-indep (robust)	Induced (weak)	3	1	Ncl			Ncl		Ncl				Ncl	Ncl	1	3	0.000609756	0.000609756			0.000609756		0.000609756
1596	chr1	88277667	88278009	343	sex-indep (robust)	Unresponsive	3	1												4	0	0.0116618
1597	chr1	88303071	88303250	180	sex-indep (standard)	Unresponsive	2	1												0	0	0
1598	chr1	88303284	88303913	630	sex-indep (robust)	Unresponsive	3	1								Nmur1				0	0	0
1599	chr1	88312442	88312626	185	sex-indep (standard)	Unresponsive	2	1												0	0	0
1600	chr1	88330045	88330195	151	sex-indep (robust)	Unresponsive	2	1												1	0	0.00662252
1601	chr1	88330575	88331552	978	sex-indep (robust)	Unresponsive	3	1								1700019O17Rik				0	0	0
1602	chr1	88331989	88332305	317	sex-indep (robust)	Unresponsive	2	1												0	0	0
1603	chr1	88337022	88337520	499	sex-indep (robust)	Unresponsive	3	1												0	0	0
1604	chr1	88338123	88338358	236	sex-indep (robust)	Unresponsive	3	1												2	0	0.00847458
1605	chr1	88338508	88339506	999	sex-indep (robust)	Unresponsive	3	1												1	0	0.001001
1606	chr1	88366733	88367835	1103	sex-indep (robust)	Suppressed (weak)	3	1												7	0	0.00634633
1607	chr1	88375714	88375986	273	sex-indep (robust)	Suppressed (weak)	3	1					Ptma	Ptma		Ptma				0	2	0					0	0
1608	chr1	88383683	88384777	1095	sex-indep (robust)	Induced (weak)	3	1											Ptma	1	0	0.000913242
1609	chr1	88386713	88386891	179	sex-indep (standard)	Unresponsive	2	1												0	0	0
1610	chr1	88387260	88387706	447	sex-indep (robust)	Suppressed (weak)	3	1								Ptma				4	0	0.00894855
1611	chr1	88388657	88388943	287	sex-indep (standard)	Unresponsive	3	1												0	0	0
1612	chr1	88393815	88395016	1202	sex-indep (robust)	Suppressed (strong)	3	1								Ptma				1	0	0.000831947
1613	chr1	88397537	88398582	1046	sex-indep (robust)	Unresponsive	3	1												0	0	0
1614	chr1	88399805	88400075	271	sex-indep (standard)	Unresponsive	3	1												0	0	0
1615	chr1	88400115	88401414	1300	sex-indep (robust)	Unresponsive	3	1	Ptma				Ptma	Ptma						4	3	0.00307692	0.00307692				0.00307692	0.00307692
1616	chr1	88401576	88401953	378	sex-indep (standard)	Unresponsive	3	1												1	0	0.0026455
1617	chr1	88402146	88402312	167	sex-indep (standard)	Unresponsive	3	1												0	0	0
1618	chr1	88403160	88403274	115	sex-indep (standard)	Unresponsive	2	1												0	0	0
1619	chr1	88406017	88406373	357	sex-indep (robust)	Unresponsive	3	1						Ptma						0	1	0						0
1620	chr1	88418782	88419532	751	sex-indep (robust)	Unresponsive	3	1												0	0	0
1621	chr1	88421347	88423621	2275	sex-indep (robust)	Induced (weak)	3	1	Ptma	Ptma	Ptma			Ptma	Ptma	Ptma		Ptma	Ptma	2	5	0.000879121	0.000879121	0.000879121	0.000879121			0.000879121	0.000879121
1622	chr1	88424008	88425635	1628	sex-indep (robust)	Unresponsive	3	1	Ptma					Ptma						4	2	0.002457	0.002457					0.002457
1623	chr1	88429010	88429426	417	sex-indep (robust)	Unresponsive	3	1												0	0	0
1624	chr1	88478394	88479607	1214	sex-indep (robust)	Unresponsive	3	1											Pde6d	3	0	0.00247117
1625	chr1	88483394	88484041	648	sex-indep (robust)	Unresponsive	3	1												0	0	0
1626	chr1	88491891	88492576	686	sex-indep (robust)	Unresponsive	3	1				Cops7b		Cops7b	Cops7b					1	3	0.00145773				0.00145773		0.00145773	0.00145773
1627	chr1	88492919	88493219	301	sex-indep (robust)	Unresponsive	3	1												1	0	0.00332226
1628	chr1	88493320	88493469	150	sex-indep (standard)	Unresponsive	2	1												0	0	0
1629	chr1	88496801	88496970	170	sex-indep (robust)	Unresponsive	3	1												1	0	0.00588235
1630	chr1	88504533	88504955	423	sex-indep (robust)	Suppressed (weak)	3	1												0	0	0
1631	chr1	88515179	88515280	102	sex-indep (standard)	Unresponsive	2	1												0	0	0
1632	chr1	88530096	88530268	173	sex-indep (standard)	Unresponsive	3	1								Nppc				0	0	0
1633	chr1	88546947	88547191	245	sex-indep (standard)	Unresponsive	3	1												0	0	0
1634	chr1	88566159	88566444	286	sex-indep (robust)	Unresponsive	3	1												0	0	0
1635	chr1	88566996	88567213	218	sex-indep (robust)	Unresponsive	3	1												0	0	0
1636	chr1	88599981	88600754	774	sex-indep (robust)	Unresponsive	3	1	Dis3l2	Dis3l2	Dis3l2									0	3	0	0	0	0
1637	chr1	88608676	88608905	230	sex-indep (robust)	Unresponsive	3	1			Dis3l2		Dis3l2	Dis3l2	Dis3l2					0	4	0			0		0	0	0
1638	chr1	88609694	88610156	463	sex-indep (robust)	Unresponsive	3	1	Dis3l2	Dis3l2	Dis3l2	Dis3l2	Dis3l2	Dis3l2	Dis3l2					1	7	0.00215983	0.00215983	0.00215983	0.00215983	0.00215983	0.00215983	0.00215983	0.00215983
1639	chr1	88755522	88755734	213	sex-indep (robust)	Unresponsive	3	1												0	0	0
1640	chr1	88776158	88776461	304	sex-indep (robust)	Unresponsive	3	1			Dis3l2			Dis3l2	Dis3l2					0	3	0			0			0	0
1641	chr1	88848454	88848700	247	sex-indep (robust)	Unresponsive	3	1	AK077157	AK077157	AK077157	AK077157	AK077157	AK077157	AK077157	AK077157	AK077157			0	7	0	0	0	0	0	0	0	0
1642	chr1	88916586	88916930	345	Male (standard)	Suppressed (strong)	1	1						AK077157						0	1	0						0
1643	chr1	88919984	88920375	392	Male (robust)	Suppressed (strong)	2	1						AK077157	AK077157					0	2	0						0	0
1644	chr1	88921558	88921926	369	Male (standard)	Suppressed (strong)	2	1				AK077157		AK077157	AK077157					0	3	0				0		0	0
1645	chr1	88925276	88925619	344	sex-indep (robust)	Suppressed (weak)	3	1												0	0	0
1646	chr1	88928934	88929530	597	sex-indep (robust)	Suppressed (weak)	3	1	AK077157	AK077157	AK077157	AK077157	AK077157	AK077157	AK077157					0	7	0	0	0	0	0	0	0	0
1647	chr1	89070579	89070741	163	sex-indep (standard)	Unresponsive	2	1												0	0	0
1648	chr1	89071097	89071408	312	sex-indep (robust)	Unresponsive	2	1												1	0	0.00320513
1649	chr1	89081425	89081581	157	sex-indep (standard)	Unresponsive	2	1												0	0	0
1650	chr1	89093915	89094347	433	sex-indep (robust)	Induced (strong)	3	1						Chrnd						1	1	0.00230947						0.00230947
1651	chr1	89109653	89111250	1598	sex-indep (robust)	Unresponsive	3	1										Eif4e2	Eif4e2	3	0	0.00187735
1652	chr1	89111512	89111836	325	sex-indep (standard)	Unresponsive	3	1												0	0	0
1653	chr1	89114466	89114823	358	sex-indep (standard)	Unresponsive	3	1												1	0	0.0027933
1654	chr1	89142826	89143019	194	sex-indep (standard)	Unresponsive	2	1												0	0	0
1655	chr1	89155131	89155276	146	sex-indep (standard)	Unresponsive	3	1												1	0	0.00684932
1656	chr1	89191444	89191856	413	sex-indep (standard)	Unresponsive	3	1												0	0	0
1657	chr1	89213300	89213525	226	sex-indep (robust)	Unresponsive	3	1												0	0	0
1658	chr1	89222928	89224273	1346	sex-indep (robust)	Unresponsive	3	1												0	0	0
1659	chr1	89368495	89369777	1283	sex-indep (robust)	Unresponsive	3	1												0	0	0
1660	chr1	89371514	89372275	762	sex-indep (robust)	Unresponsive	3	1												0	0	0
1661	chr1	89469651	89472174	2524	sex-indep (robust)	Unresponsive (inconclusive)	3	1	Ngef	Ngef	Ngef	Ngef		Ngef	Ngef	Ngef	Ngef			13	6	0.00515055	0.00515055	0.00515055	0.00515055	0.00515055		0.00515055	0.00515055
1662	chr1	89497225	89497390	166	sex-indep (standard)	Suppressed (weak)	2	1												0	0	0
1663	chr1	89504973	89505366	394	sex-indep (robust)	Unresponsive	3	1												0	0	0
1664	chr1	89523050	89523295	246	sex-indep (robust)	Unresponsive	3	1												0	0	0
1665	chr1	89547149	89547450	302	sex-indep (standard)	Unresponsive	2	1												0	0	0
1666	chr1	89652319	89653104	786	sex-indep (robust)	Unresponsive	3	1								Atg16l1		Atg16l1	Atg16l1	0	0	0
1667	chr1	89660287	89660946	660	sex-indep (robust)	Unresponsive	3	1												0	0	0
1668	chr1	89668386	89668753	368	sex-indep (standard)	Suppressed (strong)	2	1								Scarna6				0	0	0
1669	chr1	89669771	89670196	426	sex-indep (robust)	Unresponsive	3	1												1	0	0.00234742
1670	chr1	89675752	89676150	399	sex-indep (robust)	Unresponsive	3	1							Scarna6		Scarna6			0	1	0							0
1671	chr1	89694906	89695326	421	sex-indep (robust)	Unresponsive	3	1												0	0	0
1672	chr1	89743353	89743973	621	sex-indep (standard)	Unresponsive	3	1												2	0	0.00322061
1673	chr1	89749651	89750129	479	sex-indep (robust)	Unresponsive	3	1												2	0	0.00417537
1674	chr1	89776170	89776823	654	sex-indep (robust)	Unresponsive	3	1												1	0	0.00152905
1675	chr1	89778251	89778511	261	sex-indep (standard)	Unresponsive	3	1												0	0	0
1676	chr1	89787577	89787919	343	sex-indep (robust)	Unresponsive	3	1												0	0	0
1677	chr1	89788218	89788578	361	sex-indep (robust)	Unresponsive	3	1												0	0	0
1678	chr1	89789112	89789491	380	sex-indep (robust)	Unresponsive	3	1								Dgkd				0	0	0
1679	chr1	89790876	89791105	230	sex-indep (standard)	Unresponsive	2	1												1	0	0.00434783
1680	chr1	89797494	89798000	507	sex-indep (robust)	Unresponsive	3	1												2	0	0.00394477
1681	chr1	89803011	89803409	399	sex-indep (robust)	Unresponsive	3	1												0	0	0
1682	chr1	89821400	89821921	522	sex-indep (robust)	Unresponsive	3	1	Dgkd	Dgkd	Dgkd		Dgkd	Dgkd						1	5	0.00191571	0.00191571	0.00191571	0.00191571		0.00191571	0.00191571
1683	chr1	89826278	89826711	434	Female (standard)	Unresponsive	3	1												0	0	0
1684	chr1	89888391	89888506	116	sex-indep (standard)	Unresponsive	2	1												1	0	0.00862069
1685	chr1	89889424	89889589	166	sex-indep (standard)	Unresponsive	3	1												1	0	0.0060241
1686	chr1	89904315	89905192	878	sex-indep (robust)	Unresponsive	3	1											Usp40	4	0	0.00455581
1687	chr1	89906160	89906489	330	sex-indep (robust)	Unresponsive	3	1										Usp40	Usp40	1	0	0.0030303
1688	chr1	89910274	89911655	1382	sex-indep (robust)	Unresponsive	3	1					Usp40	Usp40						0	2	0					0	0
1689	chr1	89912000	89912335	336	sex-indep (robust)	Suppressed (strong)	3	1												0	0	0
1690	chr1	89920742	89921081	340	sex-indep (robust)	Suppressed (weak)	3	1					Usp40							0	1	0					0
1691	chr1	89921592	89921898	307	sex-indep (robust)	Unresponsive	3	1						Usp40						1	1	0.00325733						0.00325733
1692	chr1	89937098	89937514	417	sex-indep (standard)	Suppressed (strong)	2	1												0	0	0
1693	chr1	89938916	89939086	171	sex-indep (standard)	Suppressed (weak)	2	1												0	0	0
1694	chr1	89941446	89941929	484	sex-indep (robust)	Unresponsive	3	1	Usp40	Usp40				Usp40						0	3	0	0	0				0
1695	chr1	89943190	89943404	215	sex-indep (standard)	Unresponsive	3	1												1	0	0.00465116
1696	chr1	89945553	89946178	626	sex-indep (robust)	Unresponsive	3	1						Usp40						0	1	0						0
1697	chr1	89967171	89967637	467	sex-indep (robust)	Unresponsive	3	1						Usp40						0	1	0						0
1698	chr1	89969062	89969612	551	sex-indep (standard)	Unresponsive	3	1												0	0	0
1699	chr1	89970898	89971386	489	sex-indep (robust)	Unresponsive	3	1												0	0	0
1700	chr1	89999541	89999859	319	sex-indep (standard)	Unresponsive	3	1												0	0	0
1701	chr1	90000730	90000972	243	sex-indep (standard)	Unresponsive	2	1												0	0	0
1702	chr1	90002292	90002685	394	sex-indep (robust)	Suppressed (weak)	3	1												4	0	0.0101523
1703	chr1	90005673	90005971	299	sex-indep (robust)	Unresponsive	3	1												5	0	0.0167224
1704	chr1	90016007	90016152	146	sex-indep (standard)	Unresponsive	2	1												2	0	0.0136986
1705	chr1	90031874	90032016	143	sex-indep (robust)	Unresponsive	2	1												0	0	0
1706	chr1	90033880	90034145	266	sex-indep (robust)	Unresponsive	3	1												11	0	0.0413534
1707	chr1	90037165	90037477	313	sex-indep (standard)	Unresponsive	3	1												4	0	0.0127796
1708	chr1	90059342	90059575	234	sex-indep (standard)	Unresponsive	3	1												0	0	0
1709	chr1	90062204	90062856	653	sex-indep (robust)	Unresponsive	3	1											Dnajb3	2	0	0.00306279
1710	chr1	90063075	90063206	132	sex-indep (standard)	Unresponsive	2	1												0	0	0
1711	chr1	90068770	90069075	306	Male (standard)	Suppressed (strong)	2	1												0	0	0
1712	chr1	90076105	90076660	556	sex-indep (robust)	Unresponsive	3	1	Dnajb3		Dnajb3			Dnajb3						0	3	0	0		0			0
1713	chr1	90092336	90092601	266	sex-indep (robust)	Unresponsive	3	1												0	0	0
1714	chr1	90102014	90102376	363	sex-indep (standard)	Unresponsive	2	1												0	0	0
1715	chr1	90103458	90103809	352	sex-indep (robust)	Unresponsive	2	1						Dnajb3						0	1	0						0
1716	chr1	90108050	90111535	3486	sex-indep (robust)	Induced (weak)	3	1	Ugt1a1	Ugt1a1	Ugt1a1	Ugt1a1	Ugt1a1	Ugt1a1	Ugt1a1		Ugt1a1	Ugt1a1	Ugt1a1	0	7	0	0	0	0	0	0	0	0
1717	chr1	90114691	90114968	278	sex-indep (standard)	Unresponsive	3	1											Ugt1a1	0	0	0
1718	chr1	90115737	90115909	173	sex-indep (standard)	Unresponsive	2	1												0	0	0
1719	chr1	90119994	90121704	1711	sex-indep (robust)	Suppressed (weak)	3	1				Heatr7b1		Heatr7b1	Heatr7b1					0	3	0				0		0	0
1720	chr1	90121991	90122129	139	sex-indep (standard)	Unresponsive	2	1												0	0	0
1721	chr1	90123125	90123429	305	sex-indep (standard)	Unresponsive	2	1												0	0	0
1722	chr1	90124698	90125009	312	sex-indep (standard)	Unresponsive	2	1												0	0	0
1723	chr1	90130475	90130707	233	sex-indep (standard)	Unresponsive	2	1												0	0	0
1724	chr1	90133832	90134321	490	sex-indep (standard)	Suppressed (weak)	2	1												0	0	0
1725	chr1	90137325	90137493	169	sex-indep (robust)	Unresponsive	2	1												0	0	0
1726	chr1	90140486	90140849	364	sex-indep (robust)	Unresponsive	3	1												0	0	0
1727	chr1	90141350	90141700	351	sex-indep (standard)	Unresponsive	2	1												0	0	0
1728	chr1	90141911	90144115	2205	sex-indep (robust)	Suppressed (weak)	3	1												0	0	0
1729	chr1	90144336	90144822	487	sex-indep (standard)	Unresponsive	3	1												0	0	0
1730	chr1	90145308	90145880	573	sex-indep (robust)	Unresponsive	3	1												0	0	0
1731	chr1	90148900	90150504	1605	sex-indep (robust)	Unresponsive	3	1					A730008H23Rik	A730008H23Rik	A730008H23Rik	A730008H23Rik				0	3	0					0	0	0
1732	chr1	90151286	90151954	669	sex-indep (robust)	Unresponsive	3	1												0	0	0
1733	chr1	90153533	90154604	1072	sex-indep (robust)	Unresponsive	3	1							A730008H23Rik					0	1	0							0
1734	chr1	90155053	90155253	201	sex-indep (standard)	Unresponsive	2	1												0	0	0
1735	chr1	90155496	90157488	1993	sex-indep (robust)	Induced (weak)	3	1	A730008H23Rik	A730008H23Rik	A730008H23Rik	A730008H23Rik	A730008H23Rik	A730008H23Rik	A730008H23Rik	A730008H23Rik			A730008H23Rik	0	7	0	0	0	0	0	0	0	0
1736	chr1	90157659	90158020	362	sex-indep (standard)	Unresponsive	3	1												0	0	0
1737	chr1	90158440	90158647	208	sex-indep (standard)	Unresponsive	2	1												0	0	0
1738	chr1	90158914	90159340	427	sex-indep (standard)	Unresponsive	3	1											A730008H23Rik	0	0	0
1739	chr1	90160409	90160968	560	sex-indep (standard)	Unresponsive	3	1												0	0	0
1740	chr1	90161473	90161814	342	sex-indep (standard)	Unresponsive	2	1												0	0	0
1741	chr1	90162736	90163193	458	sex-indep (standard)	Unresponsive	2	1												0	0	0
1742	chr1	90163809	90165176	1368	sex-indep (robust)	Unresponsive	3	1	A730008H23Rik	A730008H23Rik			A730008H23Rik	A730008H23Rik	A730008H23Rik		A730008H23Rik			0	5	0	0	0			0	0	0
1743	chr1	90165389	90165632	244	sex-indep (standard)	Unresponsive	2	1												0	0	0
1744	chr1	90166206	90166839	634	sex-indep (robust)	Unresponsive	3	1						A730008H23Rik	A730008H23Rik	A730008H23Rik				0	2	0						0	0
1745	chr1	90170541	90170805	265	sex-indep (standard)	Unresponsive	3	1												0	0	0
1746	chr1	90171393	90171643	251	sex-indep (standard)	Unresponsive	2	1												0	0	0
1747	chr1	90172373	90175216	2844	sex-indep (robust)	Induced (weak)	3	1	Hjurp	Hjurp		Hjurp		Hjurp	Hjurp		Hjurp	Hjurp	Hjurp	0	5	0	0	0		0		0	0
1748	chr1	90175504	90176301	798	sex-indep (robust)	Unresponsive	3	1		Hjurp	Hjurp			Hjurp	Hjurp	Hjurp	Hjurp		Hjurp	0	4	0		0	0			0	0
1749	chr1	90180537	90182027	1491	sex-indep (robust)	Unresponsive	3	1	Hjurp	Hjurp	Hjurp	Hjurp	Hjurp	Hjurp	Hjurp	Hjurp				0	7	0	0	0	0	0	0	0	0
1750	chr1	90182273	90185568	3296	sex-indep (robust)	Unresponsive (inconclusive)	3	1		Hjurp	Hjurp		Hjurp	Hjurp	Hjurp	Hjurp	Hjurp		Hjurp	0	5	0		0	0		0	0	0
1751	chr1	90185766	90185933	168	sex-indep (standard)	Unresponsive	2	1												0	0	0
1752	chr1	90303052	90304022	971	sex-indep (robust)	Unresponsive	3	1				Spp2	Spp2	Spp2	Spp2				Spp2	0	4	0				0	0	0	0
1753	chr1	90304991	90305181	191	sex-indep (standard)	Unresponsive	3	1												0	0	0
1754	chr1	90315565	90315963	399	sex-indep (robust)	Unresponsive	3	1	Spp2	Spp2		Spp2	Spp2	Spp2	Spp2					0	6	0	0	0		0	0	0	0
1755	chr1	90318728	90318868	141	sex-indep (standard)	Unresponsive	2	1	Spp2	Spp2		Spp2	Spp2	Spp2	Spp2					0	6	0	0	0		0	0	0	0
1756	chr1	90319615	90319867	253	sex-indep (robust)	Unresponsive	3	1		Spp2		Spp2		Spp2						0	3	0		0		0		0
1757	chr1	90321325	90321498	174	sex-indep (standard)	Unresponsive	3	1												0	0	0
1758	chr1	90484098	90484285	188	sex-indep (standard)	Unresponsive	3	1												3	0	0.0159574
1759	chr1	90532290	90532417	128	sex-indep (standard)	Unresponsive	2	1												0	0	0
1760	chr1	90551466	90551660	195	sex-indep (standard)	Unresponsive	3	1												0	0	0
1761	chr1	90598606	90599179	574	sex-indep (standard)	Unresponsive	3	1												2	0	0.00348432
1762	chr1	90602419	90602823	405	sex-indep (robust)	Unresponsive	3	1												4	0	0.00987654
1763	chr1	90645631	90646032	402	Male (robust)	Suppressed (strong)	3	1												0	0	0
1764	chr1	90657804	90658155	352	Male (robust)	Suppressed (strong)	1	1												0	0	0
1765	chr1	90660434	90661267	834	Male (robust)	Suppressed (strong)	1	1												0	0	0
1766	chr1	90851183	90851903	721	sex-indep (robust)	Suppressed (weak)	3	1				Sh3bp4	Sh3bp4	Sh3bp4		Sh3bp4				9	3	0.0124827				0.0124827	0.0124827	0.0124827
1767	chr1	90922694	90922989	296	sex-indep (robust)	Unresponsive	3	1												0	0	0
1768	chr1	90966198	90967314	1117	sex-indep (robust)	Suppressed (weak)	3	1						Sh3bp4	Sh3bp4				Sh3bp4	0	2	0						0	0
1769	chr1	91000113	91000413	301	sex-indep (standard)	Unresponsive	3	1												1	0	0.00332226
1770	chr1	91000847	91001435	589	sex-indep (robust)	Unresponsive	3	1												2	0	0.00339559
1771	chr1	91005292	91005549	258	sex-indep (standard)	Unresponsive	2	1												1	0	0.00387597
1772	chr1	91175879	91176229	351	sex-indep (robust)	Unresponsive	3	1												0	0	0
1773	chr1	91183781	91184067	287	sex-indep (standard)	Unresponsive	2	1												2	0	0.00696864
1774	chr1	91317269	91317464	196	sex-indep (standard)	Unresponsive	3	1												0	0	0
1775	chr1	91325336	91325797	462	sex-indep (robust)	Unresponsive	3	1												3	0	0.00649351
1776	chr1	91350459	91351731	1273	sex-indep (robust)	Unresponsive	3	1								Agap1				1	0	0.000785546
1777	chr1	91352008	91353720	1713	sex-indep (standard)	Suppressed (weak)	3	1		Agap1	Agap1	Agap1	Agap1	Agap1	Agap1					1	6	0.000583771		0.000583771	0.000583771	0.000583771	0.000583771	0.000583771	0.000583771
1778	chr1	91364291	91364607	317	sex-indep (standard)	Unresponsive	3	1												1	0	0.00315457
1779	chr1	91370403	91370836	434	sex-indep (robust)	Unresponsive	2	1												1	0	0.00230415
1780	chr1	91392758	91393260	503	sex-indep (robust)	Suppressed (strong)	3	1				Agap1	Agap1	Agap1	Agap1		Agap1			4	4	0.00795229				0.00795229	0.00795229	0.00795229	0.00795229
1781	chr1	91412416	91412934	519	sex-indep (robust)	Unresponsive	3	1	Agap1	Agap1	Agap1	Agap1	Agap1	Agap1	Agap1	Agap1				3	7	0.00578035	0.00578035	0.00578035	0.00578035	0.00578035	0.00578035	0.00578035	0.00578035
1782	chr1	91421021	91421228	208	sex-indep (standard)	Unresponsive	3	1												0	0	0
1783	chr1	91422395	91422740	346	sex-indep (robust)	Unresponsive	3	1												0	0	0
1784	chr1	91451516	91452344	829	sex-indep (robust)	Suppressed (weak)	3	1						Agap1		Agap1				1	1	0.00120627						0.00120627
1785	chr1	91454066	91454919	854	sex-indep (robust)	Unresponsive	3	1	Agap1					Agap1	Agap1					5	3	0.0058548	0.0058548					0.0058548	0.0058548
1786	chr1	91513966	91514430	465	Female (standard)	Unresponsive	3	1												0	0	0
1787	chr1	91516726	91516895	170	sex-indep (standard)	Unresponsive	2	1												0	0	0
1788	chr1	91518586	91519047	462	sex-indep (robust)	Unresponsive	3	1												0	0	0
1789	chr1	91540661	91541075	415	sex-indep (robust)	Unresponsive	3	1												0	0	0
1790	chr1	91542717	91543676	960	sex-indep (robust)	Unresponsive	3	1												0	0	0
1791	chr1	91566329	91567309	981	sex-indep (robust)	Unresponsive	3	1	4933400F21Rik			4933400F21Rik	4933400F21Rik	4933400F21Rik	4933400F21Rik					2	5	0.00203874	0.00203874			0.00203874	0.00203874	0.00203874	0.00203874
1792	chr1	91606507	91607072	566	sex-indep (robust)	Unresponsive	3	1												1	0	0.00176678
1793	chr1	91610720	91611691	972	sex-indep (robust)	Suppressed (weak)	3	1						4933400F21Rik						1	1	0.00102881						0.00102881
1794	chr1	91627305	91627603	299	sex-indep (standard)	Suppressed (weak)	2	1												0	0	0
1795	chr1	91719051	91719396	346	sex-indep (robust)	Unresponsive	3	1												5	0	0.0144509
1796	chr1	91792248	91792721	474	sex-indep (robust)	Unresponsive	3	1												0	0	0
1797	chr1	91806429	91806721	293	sex-indep (robust)	Suppressed (strong)	3	1	AK036422			AK036422	AK036422	AK036422	AK036422					0	5	0	0			0	0	0	0
1798	chr1	91810254	91810461	208	sex-indep (robust)	Unresponsive	3	1	AK036422			AK036422	AK036422	AK036422	AK036422					0	5	0	0			0	0	0	0
1799	chr1	91815874	91816129	256	sex-indep (standard)	Unresponsive	2	1												0	0	0
1800	chr1	91836945	91837223	279	sex-indep (standard)	Unresponsive	3	1												0	0	0
1801	chr1	91865212	91865391	180	sex-indep (standard)	Unresponsive	2	1												0	0	0
1802	chr1	92058227	92058533	307	sex-indep (robust)	Unresponsive	3	1												0	0	0
1803	chr1	92131116	92131544	429	sex-indep (robust)	Unresponsive	3	1						Cxcr7	Cxcr7					0	2	0						0	0
1804	chr1	92135195	92135455	261	sex-indep (standard)	Unresponsive	2	1												1	0	0.00383142
1805	chr1	92136822	92137155	334	sex-indep (robust)	Suppressed (weak)	2	1												1	0	0.00299401
1806	chr1	92292026	92292187	162	sex-indep (standard)	Unresponsive	2	1												0	0	0
1807	chr1	92301387	92301862	476	sex-indep (robust)	Suppressed (strong)	3	1												1	0	0.00210084
1808	chr1	92305515	92305705	191	sex-indep (standard)	Unresponsive	2	1												0	0	0
1809	chr1	92305883	92306164	282	sex-indep (standard)	Unresponsive	3	1												1	0	0.0035461
1810	chr1	92309347	92309552	206	sex-indep (standard)	Unresponsive	2	1												0	0	0
1811	chr1	92320598	92320893	296	sex-indep (standard)	Unresponsive	2	1												0	0	0
1812	chr1	92386875	92387257	383	sex-indep (standard)	Unresponsive	3	1												2	0	0.00522193
1813	chr1	92401102	92401565	464	sex-indep (robust)	Unresponsive	3	1												1	0	0.00215517
1814	chr1	92495864	92496100	237	sex-indep (robust)	Unresponsive	3	1												1	0	0.00421941
1815	chr1	92499625	92500406	782	sex-indep (robust)	Unresponsive	3	1								Cops8				2	0	0.00255754
1816	chr1	92547357	92548109	753	sex-indep (robust)	Suppressed (weak)	3	1												1	0	0.00132802
1817	chr1	92573164	92573306	143	sex-indep (standard)	Unresponsive	2	1												0	0	0
1818	chr1	92803072	92803235	164	sex-indep (standard)	Unresponsive	2	1												0	0	0
1819	chr1	92805778	92806054	277	sex-indep (robust)	Unresponsive	3	1												1	0	0.00361011
1820	chr1	92825185	92825478	294	sex-indep (standard)	Unresponsive	2	1												0	0	0
1821	chr1	92853308	92853525	218	sex-indep (standard)	Unresponsive	2	1												0	0	0
1822	chr1	92859403	92859940	538	sex-indep (robust)	Suppressed (weak)	3	1												3	0	0.00557621
1823	chr1	92863896	92864518	623	sex-indep (robust)	Unresponsive	3	1	Rab17	Rab17		Rab17	Rab17	Rab17	Rab17					3	6	0.00481541	0.00481541	0.00481541		0.00481541	0.00481541	0.00481541	0.00481541
1824	chr1	92865697	92866752	1056	sex-indep (robust)	Unresponsive	3	1											Rab17	1	0	0.00094697
1825	chr1	92869906	92870306	401	sex-indep (robust)	Unresponsive	3	1	Rab17					Rab17						2	2	0.00498753	0.00498753					0.00498753
1826	chr1	92910525	92910688	164	sex-indep (standard)	Unresponsive	2	1												1	0	0.00609756
1827	chr1	92913728	92913932	205	sex-indep (standard)	Unresponsive	2	1												2	0	0.0097561
1828	chr1	92934609	92934894	286	sex-indep (robust)	Unresponsive	3	1												5	0	0.0174825
1829	chr1	92948956	92950913	1958	sex-indep (robust)	Unresponsive	3	1											Lrrfip1	9	0	0.00459653
1830	chr1	92953861	92954356	496	sex-indep (robust)	Unresponsive	3	1								Lrrfip1			Lrrfip1	5	0	0.0100806
1831	chr1	92954887	92955094	208	sex-indep (standard)	Unresponsive	2	1												2	0	0.00961538
1832	chr1	92958954	92959236	283	sex-indep (robust)	Unresponsive	2	1												1	0	0.00353357
1833	chr1	92961305	92962280	976	sex-indep (robust)	Unresponsive	3	1	Lrrfip1	Lrrfip1	Lrrfip1	Lrrfip1	Lrrfip1	Lrrfip1	Lrrfip1	Lrrfip1				8	7	0.00819672	0.00819672	0.00819672	0.00819672	0.00819672	0.00819672	0.00819672	0.00819672
1834	chr1	92976922	92977380	459	sex-indep (standard)	Unresponsive	3	1												10	0	0.0217865
1835	chr1	92992102	92992644	543	sex-indep (robust)	Unresponsive	3	1												3	0	0.00552486
1836	chr1	92995520	92995756	237	sex-indep (standard)	Unresponsive	3	1												1	0	0.00421941
1837	chr1	92997948	92999254	1307	sex-indep (robust)	Unresponsive	3	1	Rbm44	Rbm44	Rbm44	Rbm44	Rbm44	Rbm44	Rbm44	Rbm44			Rbm44	6	7	0.00459067	0.00459067	0.00459067	0.00459067	0.00459067	0.00459067	0.00459067	0.00459067
1838	chr1	93000271	93000455	185	sex-indep (standard)	Unresponsive	2	1												4	0	0.0216216
1839	chr1	93000914	93001088	175	sex-indep (standard)	Unresponsive	2	1												0	0	0
1840	chr1	93077915	93078171	257	sex-indep (robust)	Unresponsive	2	1												2	0	0.0077821
1841	chr1	93137358	93137576	219	sex-indep (standard)	Unresponsive	3	1												0	0	0
1842	chr1	93141541	93142062	522	sex-indep (standard)	Unresponsive	2	1												2	0	0.00383142
1843	chr1	93146497	93147547	1051	sex-indep (robust)	Unresponsive	3	1	Ube2f	Ube2f	Ube2f	Ube2f	Ube2f	Ube2f	Ube2f	Ube2f			Ube2f	2	7	0.00190295	0.00190295	0.00190295	0.00190295	0.00190295	0.00190295	0.00190295	0.00190295
1844	chr1	93147915	93148100	186	sex-indep (standard)	Unresponsive	2	1												1	0	0.00537634
1845	chr1	93194402	93195274	873	sex-indep (robust)	Unresponsive	3	1				Scly	Scly	Scly	Scly			Scly	Scly	2	4	0.00229095				0.00229095	0.00229095	0.00229095	0.00229095
1846	chr1	93195430	93195554	125	sex-indep (standard)	Unresponsive	2	1												0	0	0
1847	chr1	93196357	93197128	772	sex-indep (robust)	Suppressed (weak)	3	1											Scly	4	0	0.00518135
1848	chr1	93197870	93198596	727	sex-indep (robust)	Suppressed (weak)	3	1								Scly				1	0	0.00137552
1849	chr1	93198711	93199069	359	sex-indep (robust)	Unresponsive	3	1												1	0	0.00278552
1850	chr1	93208904	93209160	257	sex-indep (robust)	Unresponsive	3	1						Espnl		Espnl				2	1	0.0077821						0.0077821
1851	chr1	93213430	93214649	1220	sex-indep (robust)	Unresponsive	3	1				Espnl	Espnl	Espnl	Espnl	Espnl				5	4	0.00409836				0.00409836	0.00409836	0.00409836	0.00409836
1852	chr1	93218858	93218972	115	sex-indep (standard)	Unresponsive	2	1												1	0	0.00869565
1853	chr1	93262944	93263063	120	sex-indep (standard)	Unresponsive	3	1												0	0	0
1854	chr1	93294551	93294772	222	sex-indep (standard)	Unresponsive	2	1												1	0	0.0045045
1855	chr1	93294852	93295664	813	sex-indep (robust)	Unresponsive	3	1												4	0	0.00492005
1856	chr1	93308186	93311234	3049	sex-indep (robust)	Suppressed (weak)	3	1	Hes6	Hes6				Hes6				Hes6	Hes6	5	3	0.00163988	0.00163988	0.00163988				0.00163988
1857	chr1	93311766	93311987	222	sex-indep (standard)	Unresponsive	2	1												0	0	0
1858	chr1	93316593	93317819	1227	Male (robust)	Suppressed (strong)	3	1						Hes6		Hes6				1	1	0.000814996						0.000814996
1859	chr1	93317947	93318183	237	sex-indep (standard)	Unresponsive	2	1												2	0	0.00843882
1860	chr1	93320679	93320904	226	sex-indep (standard)	Unresponsive	2	1												1	0	0.00442478
1861	chr1	93325287	93325650	364	sex-indep (standard)	Unresponsive	3	1												0	0	0
1862	chr1	93332239	93333799	1561	sex-indep (robust)	Unresponsive	3	1			Per2		Per2	Per2						3	3	0.00192184			0.00192184		0.00192184	0.00192184
1863	chr1	93336034	93337181	1148	sex-indep (robust)	Unresponsive	3	1	Per2	Per2				Per2		Per2			Per2	3	3	0.00261324	0.00261324	0.00261324				0.00261324
1864	chr1	93338407	93340000	1594	sex-indep (robust)	Suppressed (weak)	3	1		Per2				Per2	Per2	Per2		Per2	Per2	1	3	0.000627353		0.000627353				0.000627353	0.000627353
1865	chr1	93341067	93341682	616	sex-indep (robust)	Unresponsive	3	1												0	0	0
1866	chr1	93342430	93343743	1314	sex-indep (robust)	Induced (weak)	3	1	Per2	Per2	Per2	Per2	Per2	Per2	Per2	Per2			Per2	4	7	0.00304414	0.00304414	0.00304414	0.00304414	0.00304414	0.00304414	0.00304414	0.00304414
1867	chr1	93351819	93353629	1811	sex-indep (robust)	Unresponsive (inconclusive)	3	1	Per2	Per2				Per2	Per2	Per2			Per2	2	4	0.00110436	0.00110436	0.00110436				0.00110436	0.00110436
1868	chr1	93353785	93354003	219	sex-indep (standard)	Unresponsive	3	1												0	0	0
1869	chr1	93354280	93354587	308	sex-indep (robust)	Unresponsive	3	1												0	0	0
1870	chr1	93354726	93356618	1893	sex-indep (robust)	Unresponsive (inconclusive)	3	1	Per2	Per2	Per2	Per2	Per2	Per2	Per2				Per2	5	7	0.00264131	0.00264131	0.00264131	0.00264131	0.00264131	0.00264131	0.00264131	0.00264131
1871	chr1	93359928	93360499	572	sex-indep (robust)	Unresponsive	3	1						Per2		Per2				0	1	0						0
1872	chr1	93360808	93361377	570	sex-indep (robust)	Unresponsive	3	1												1	0	0.00175439
1873	chr1	93361834	93362274	441	sex-indep (robust)	Unresponsive	3	1											Per2	0	0	0
1874	chr1	93379986	93380356	371	sex-indep (robust)	Unresponsive	3	1												1	0	0.00269542
1875	chr1	93390744	93391594	851	sex-indep (robust)	Unresponsive	3	1												5	0	0.00587544
1876	chr1	93391812	93392045	234	sex-indep (standard)	Unresponsive	2	1												1	0	0.0042735
1877	chr1	93396137	93396377	241	sex-indep (robust)	Unresponsive	3	1												1	0	0.00414938
1878	chr1	93426706	93427064	359	sex-indep (robust)	Unresponsive	3	1												0	0	0
1879	chr1	93436195	93437924	1730	sex-indep (robust)	Induced (weak)	3	1					Asb1	Asb1		Asb1		Asb1	Asb1	10	2	0.00578035					0.00578035	0.00578035
1880	chr1	93515438	93515688	251	Female (standard)	Induced (weak)	2	1												1	0	0.00398406
1881	chr1	93718669	93719188	520	sex-indep (robust)	Suppressed (weak)	3	1												0	0	0
1882	chr1	93720126	93720864	739	sex-indep (robust)	Suppressed (weak)	3	1								AK028549				0	0	0
1883	chr1	93768983	93769272	290	sex-indep (robust)	Unresponsive	3	1												0	0	0
1884	chr1	93771234	93771530	297	sex-indep (robust)	Unresponsive	3	1												5	0	0.016835
1885	chr1	93771684	93771862	179	sex-indep (standard)	Unresponsive	2	1												2	0	0.0111732
1886	chr1	93779676	93780079	404	sex-indep (robust)	Unresponsive	3	1				AK028549	AK028549	AK028549	AK028549					0	4	0				0	0	0	0
1887	chr1	93790372	93791271	900	sex-indep (robust)	Suppressed (strong)	3	1		AK028549				AK028549	AK028549	AK028549				0	3	0		0				0	0
1888	chr1	93799517	93799675	159	sex-indep (standard)	Unresponsive	3	1												0	0	0
1889	chr1	93799872	93800704	833	sex-indep (robust)	Suppressed (weak)	3	1						AK028549						0	1	0						0
1890	chr1	93801848	93802106	259	sex-indep (robust)	Unresponsive	3	1												1	0	0.003861
1891	chr1	93817939	93818116	178	sex-indep (standard)	Unresponsive	2	1												0	0	0
1892	chr1	93857908	93858076	169	sex-indep (robust)	Unresponsive	3	1				AK028549		AK028549						0	2	0				0		0
1893	chr1	93884977	93885822	846	sex-indep (robust)	Suppressed (weak)	3	1							Hdac4					7	1	0.00827423							0.00827423
1894	chr1	93924802	93925082	281	sex-indep (robust)	Unresponsive	3	1												0	0	0
1895	chr1	93984503	93984709	207	sex-indep (robust)	Unresponsive	3	1							Hdac4					0	1	0							0
1896	chr1	93996101	93996374	274	sex-indep (standard)	Unresponsive	3	1												0	0	0
1897	chr1	93996756	93997545	790	sex-indep (robust)	Unresponsive	3	1												0	0	0
1898	chr1	94009902	94010080	179	sex-indep (standard)	Unresponsive	2	1												0	0	0
1899	chr1	94026965	94027452	488	sex-indep (robust)	Unresponsive	3	1						Hdac4	Hdac4	Hdac4				0	2	0						0	0
1900	chr1	94033736	94034013	278	sex-indep (robust)	Suppressed (strong)	3	1												0	0	0
1901	chr1	94076168	94076288	121	sex-indep (standard)	Unresponsive	2	1												0	0	0
1902	chr1	94076468	94077878	1411	sex-indep (robust)	Suppressed (weak)	3	1					Hdac4			Hdac4		Hdac4	Hdac4	1	1	0.000708717					0.000708717
1903	chr1	94369542	94369748	207	sex-indep (standard)	Unresponsive	2	1												0	0	0
1904	chr1	94370050	94370814	765	sex-indep (robust)	Unresponsive	3	1								Ndufa10		Ndufa10	Ndufa10	1	0	0.00130719
1905	chr1	94538332	94538813	482	sex-indep (robust)	Unresponsive	3	1											Myeov2	0	0	0
1906	chr1	94593507	94593724	218	sex-indep (robust)	Unresponsive	3	1												0	0	0
1907	chr1	94605344	94605478	135	sex-indep (standard)	Unresponsive	2	1												0	0	0
1908	chr1	94605657	94606711	1055	sex-indep (robust)	Unresponsive	3	1					Otos	Otos						0	2	0					0	0
1909	chr1	94606870	94607418	549	sex-indep (robust)	Unresponsive	3	1				Otos	Otos	Otos	Otos	Otos				0	4	0				0	0	0	0
1910	chr1	94614715	94615144	430	sex-indep (robust)	Induced (weak)	3	1						Otos						0	1	0						0
1911	chr1	94620678	94621149	472	sex-indep (robust)	Unresponsive	3	1					Otos	Otos	Otos	Otos			Otos	0	3	0					0	0	0
1912	chr1	94641469	94641668	200	sex-indep (robust)	Unresponsive	3	1												0	0	0
1913	chr1	94688519	94688641	123	sex-indep (standard)	Unresponsive	2	1												0	0	0
1914	chr1	94728217	94728479	263	Male (less stringent)	Unresponsive	2	1												0	0	0
1915	chr1	94730604	94730825	222	sex-indep (standard)	Unresponsive	2	1												0	0	0
1916	chr1	94798020	94798718	699	sex-indep (standard)	Unresponsive	3	1												0	0	0
1917	chr1	94799312	94799970	659	sex-indep (robust)	Unresponsive	3	1												0	0	0
1918	chr1	94800261	94800477	217	sex-indep (robust)	Unresponsive	3	1												0	0	0
1919	chr1	94803265	94804885	1621	sex-indep (robust)	Unresponsive	3	1										Dusp28	Dusp28	0	0	0
1920	chr1	94805353	94805514	162	sex-indep (standard)	Unresponsive	2	1												1	0	0.00617284
1921	chr1	94806712	94807434	723	sex-indep (robust)	Unresponsive	3	1												0	0	0
1922	chr1	94807587	94808879	1293	sex-indep (robust)	Unresponsive	3	1												0	0	0
1923	chr1	94816347	94816756	410	sex-indep (standard)	Unresponsive	3	1												0	0	0
1924	chr1	94817500	94817607	108	sex-indep (standard)	Unresponsive	2	1												0	0	0
1925	chr1	94830562	94831603	1042	sex-indep (robust)	Unresponsive	3	1		Capn10		Capn10	Capn10	Capn10	Capn10	Capn10		Capn10	Capn10	2	5	0.00191939		0.00191939		0.00191939	0.00191939	0.00191939	0.00191939
1926	chr1	94832215	94832582	368	sex-indep (robust)	Unresponsive	3	1				Capn10	Capn10	Capn10						0	3	0				0	0	0
1927	chr1	94833060	94833755	696	sex-indep (robust)	Unresponsive	3	1						Capn10						0	1	0						0
1928	chr1	94834420	94834779	360	sex-indep (robust)	Unresponsive	3	1												0	0	0
1929	chr1	94835069	94835271	203	sex-indep (robust)	Unresponsive	2	1												0	0	0
1930	chr1	94840029	94840825	797	sex-indep (standard)	Unresponsive	3	1												0	0	0
1931	chr1	94877752	94877896	145	sex-indep (standard)	Unresponsive	2	1												0	0	0
1932	chr1	94925797	94926931	1135	sex-indep (robust)	Suppressed (weak)	3	1	Aqp12	Aqp12	Aqp12	Aqp12	Aqp12	Aqp12	Aqp12		Aqp12			1	7	0.000881057	0.000881057	0.000881057	0.000881057	0.000881057	0.000881057	0.000881057	0.000881057
1933	chr1	95019782	95020111	330	sex-indep (robust)	Unresponsive	3	1				Agxt	Agxt	Agxt	Agxt	Agxt				1	4	0.0030303				0.0030303	0.0030303	0.0030303	0.0030303
1934	chr1	95020297	95021194	898	sex-indep (robust)	Suppressed (weak)	3	1						Agxt						1	1	0.00111359						0.00111359
1935	chr1	95024455	95025695	1241	sex-indep (robust)	Suppressed (weak)	3	1				Agxt	Agxt	Agxt	Agxt	Agxt	Agxt			2	4	0.0016116				0.0016116	0.0016116	0.0016116	0.0016116
1936	chr1	95029157	95029882	726	sex-indep (robust)	Suppressed (weak)	3	1	Agxt	Agxt		Agxt	Agxt	Agxt		Agxt	Agxt			1	5	0.00137741	0.00137741	0.00137741		0.00137741	0.00137741	0.00137741
1937	chr1	95031333	95032595	1263	sex-indep (robust)	Unresponsive	3	1								Agxt		Agxt	Agxt	1	0	0.000791766
1938	chr1	95032814	95033264	451	sex-indep (standard)	Unresponsive	3	1											Agxt	1	0	0.00221729
1939	chr1	95034982	95035597	616	sex-indep (robust)	Unresponsive	3	1								Agxt			Agxt	1	0	0.00162338
1940	chr1	95035742	95035901	160	sex-indep (standard)	Unresponsive	2	1												0	0	0
1941	chr1	95036064	95036293	230	sex-indep (standard)	Unresponsive	2	1												0	0	0
1942	chr1	95039473	95039802	330	sex-indep (robust)	Unresponsive	3	1	Agxt	Agxt		Agxt	Agxt	Agxt	Agxt	Agxt				2	6	0.00606061	0.00606061	0.00606061		0.00606061	0.00606061	0.00606061	0.00606061
1943	chr1	95042923	95043040	118	sex-indep (standard)	Unresponsive	2	1												0	0	0
1944	chr1	95057391	95057688	298	sex-indep (robust)	Unresponsive	2	1												7	0	0.0234899
1945	chr1	95071093	95071274	182	sex-indep (standard)	Unresponsive	2	1												0	0	0
1946	chr1	95106881	95107244	364	Female (robust)	Unresponsive	3	1												0	0	0
1947	chr1	95108150	95108420	271	Female (less stringent)	Unresponsive	1	1												0	0	0
1948	chr1	95122853	95123105	253	sex-indep (robust)	Unresponsive	3	1						Sned1	Sned1					0	2	0						0	0
1949	chr1	95125839	95125965	127	Female (less stringent)	Unresponsive	1	1												0	0	0
1950	chr1	95131986	95133325	1340	sex-indep (robust)	Unresponsive	3	1										Sned1	Sned1	1	0	0.000746269
1951	chr1	95133747	95133989	243	sex-indep (standard)	Unresponsive	3	1												0	0	0
1952	chr1	95202246	95202648	403	sex-indep (robust)	Unresponsive	3	1												0	0	0
1953	chr1	95239238	95240519	1282	sex-indep (robust)	Unresponsive	3	1					Pask	Pask	Pask	Ppp1r7		Ppp1r7	Ppp1r7	2	3	0.00156006					0.00156006	0.00156006	0.00156006
1954	chr1	95266849	95267077	229	Female (standard)	Unresponsive	2	1												0	0	0
1955	chr1	95328704	95329025	322	sex-indep (robust)	Suppressed (strong)	3	1								Hdlbp				0	0	0
1956	chr1	95341389	95342560	1172	sex-indep (robust)	Unresponsive	3	1										Hdlbp	Hdlbp	1	0	0.000853242
1957	chr1	95350440	95350558	119	sex-indep (standard)	Unresponsive	2	1												1	0	0.00840336
1958	chr1	95373158	95373292	135	sex-indep (standard)	Unresponsive	2	1												0	0	0
1959	chr1	95374531	95376321	1791	sex-indep (robust)	Induced (weak)	3	1		Hdlbp			2016-09-02	Hdlbp	Hdlbp			Hdlbp	2016-09-02	2	4	0.00111669		0.00111669			0.00111669	0.00111669	0.00111669
1960	chr1	95408012	95409240	1229	sex-indep (robust)	Unresponsive	3	1						Farp2				Farp2	Farp2	6	1	0.00488202						0.00488202
1961	chr1	95463724	95463918	195	sex-indep (standard)	Unresponsive	2	1												0	0	0
1962	chr1	95464354	95464577	224	sex-indep (robust)	Unresponsive	2	1												0	0	0
1963	chr1	95531117	95533041	1925	sex-indep (robust)	Induced (weak)	3	1						Stk25	Stk25	Stk25			Stk25	2	2	0.00103896						0.00103896	0.00103896
1964	chr1	95538625	95538934	310	Male (robust)	Suppressed (strong)	1	1							Stk25					0	1	0							0
1965	chr1	95564326	95564670	345	sex-indep (standard)	Unresponsive	2	1												0	0	0
1966	chr1	95564762	95564898	137	sex-indep (standard)	Unresponsive	2	1												1	0	0.00729927
1967	chr1	95565338	95565804	467	sex-indep (robust)	Unresponsive	3	1												3	0	0.00642398
1968	chr1	95574974	95575309	336	sex-indep (robust)	Unresponsive	3	1							Bok	Bok				0	1	0							0
1969	chr1	95581982	95582265	284	sex-indep (robust)	Unresponsive	3	1												0	0	0
1970	chr1	95583073	95583899	827	sex-indep (robust)	Suppressed (weak)	3	1												2	0	0.00241838
1971	chr1	95584514	95585387	874	sex-indep (robust)	Suppressed (strong)	3	1								Bok				2	0	0.00228833
1972	chr1	95590116	95590965	850	sex-indep (robust)	Suppressed (strong)	3	1								Bok		Bok		12	0	0.0141176
1973	chr1	95591448	95591978	531	sex-indep (robust)	Unresponsive	3	1												0	0	0
1974	chr1	95623543	95623789	247	sex-indep (robust)	Unresponsive	2	1												1	0	0.00404858
1975	chr1	95642889	95643125	237	sex-indep (robust)	Unresponsive	2	1												0	0	0
1976	chr1	95650522	95652036	1515	sex-indep (robust)	Suppressed (weak)	3	1												2	0	0.00132013
1977	chr1	95698212	95698870	659	sex-indep (robust)	Unresponsive	3	1	Dtymk	Dtymk		Dtymk	Dtymk	Dtymk		Dtymk			Dtymk	0	5	0	0	0		0	0	0
1978	chr1	95700017	95701450	1434	sex-indep (robust)	Induced (weak)	3	1	Ing5					Ing5	Ing5					0	3	0	0					0	0
1979	chr1	95701764	95702015	252	sex-indep (standard)	Unresponsive	3	1												0	0	0
1980	chr1	95721238	95722319	1082	sex-indep (robust)	Induced (weak)	3	1								D2hgdh		D2hgdh	D2hgdh	2	0	0.00184843
1981	chr1	95722901	95723377	477	sex-indep (robust)	Unresponsive	3	1												0	0	0
1982	chr1	95931879	95932228	350	sex-indep (robust)	Unresponsive	3	1												0	0	0
1983	chr1	96366387	96366816	430	sex-indep (standard)	Suppressed (strong)	2	1												0	0	0
1984	chr1	96934898	96935561	664	sex-indep (robust)	Unresponsive	3	1												1	0	0.00150602
1985	chr1	97209902	97211035	1134	sex-indep (robust)	Unresponsive	3	1								Fam174a			Fam174a	1	0	0.000881834
1986	chr1	97213522	97213917	396	sex-indep (standard)	Unresponsive	3	1								Fam174a				0	0	0
1987	chr1	97348428	97348802	375	sex-indep (robust)	Unresponsive	3	1												7	0	0.0186667
1988	chr1	97562765	97562992	228	sex-indep (standard)	Unresponsive	2	1												1	0	0.00438596
1989	chr1	97564166	97564487	322	sex-indep (standard)	Unresponsive	2	1												1	0	0.00310559
1990	chr1	98768585	98768988	404	sex-indep (robust)	Unresponsive	3	1												2	0	0.0049505
1991	chr1	99495540	99495989	450	sex-indep (robust)	Unresponsive	3	1												0	0	0
1992	chr1	99511161	99511480	320	Female (robust)	Unresponsive	3	1												1	0	0.003125
1993	chr1	99553886	99554128	243	sex-indep (robust)	Unresponsive	3	1												0	0	0
1994	chr1	99557205	99559311	2107	sex-indep (robust)	Unresponsive	2	1												2	0	0.000949217
1995	chr1	99572344	99572555	212	sex-indep (standard)	Unresponsive	2	1												2	0	0.00943396
1996	chr1	99665769	99667454	1686	sex-indep (robust)	Suppressed (weak)	3	1						Ppip5k2	Ppip5k2	Ppip5k2		Gin1	Gin1	11	2	0.00652432						0.00652432	0.00652432
1997	chr1	99667745	99668003	259	sex-indep (robust)	Unresponsive	3	1												0	0	0
1998	chr1	99815027	99815307	281	sex-indep (standard)	Unresponsive	2	1												0	0	0
1999	chr1	99873441	99873971	531	sex-indep (robust)	Unresponsive	3	1												0	0	0
[truncated: 63,536 more rows]
